# Supplementary material for: Automated de Novo Design of Olefin Metathesis Catalysts: Computational and Experimental Analysis of a Simple Thermodynamic Design Criterion
Source: J Chem Inf Model. 2024 Jan 10;64(2):412–24. doi: 10.1021/acs.jcim.3c01649 (PMC10806812; doi:10.1021/acs.jcim.3c01649)
Supplement: Supplementary file 2 — ci3c01649_si_002.xyz [file ci3c01649_si_002.xyz]

4
CH2O_PR2
O  +5.00000000E-05 +1.84697989E-01 -6.72995003E-01 
C  -3.90002000E-05 -1.45440955E-01 +5.29951012E-01 
H  -9.42898000E-01 -3.06524091E-01 +1.10094498E+00 
H  +9.42734000E-01 -2.98416091E-01 +1.10330898E+00 
13
PMe3_PR2
P  -1.42900000E-07 +0.00000000E+00 -6.32532836E-01 
C  -1.68297773E+00 +1.83000000E-07 +2.86428451E-01 
C  +8.41488810E-01 +1.45750125E+00 +2.86428451E-01 
C  +8.41488493E-01 -1.45750144E+00 +2.86428451E-01 
H  +3.56690159E-01 +2.39835956E+00 -1.10815166E-02 
H  +1.89869534E+00 +1.50808223E+00 -1.10815166E-02 
H  +7.80088577E-01 +1.35115296E+00 +1.37997411E+00 
H  -2.25538541E+00 +8.90277408E-01 -1.10815166E-02 
H  -1.56017729E+00 +1.69700000E-07 +1.37997411E+00 
H  -2.25538560E+00 -8.90276918E-01 -1.10815166E-02 
H  +3.56689638E-01 -2.39835964E+00 -1.10815166E-02 
H  +7.80088283E-01 -1.35115313E+00 +1.37997411E+00 
H  +1.89869501E+00 -1.50808264E+00 -1.10815166E-02 
6
etene_PR2
C  +0.00000000E+00 +0.00000000E+00 -6.76661000E-01 
C  +0.00000000E+00 +0.00000000E+00 +6.76661000E-01 
H  -9.28819000E-01 +0.00000000E+00 +1.25213200E+00 
H  +9.28819000E-01 +0.00000000E+00 +1.25213200E+00 
H  +9.28819000E-01 +0.00000000E+00 -1.25213200E+00 
H  -9.28819000E-01 +0.00000000E+00 -1.25213200E+00 
3
water_PR2
O  +0.00000000E+00 +0.00000000E+00 -1.14681000E-01 
H  +0.00000000E+00 +7.95629000E-01 +4.58726000E-01 
H  +0.00000000E+00 -7.95629000E-01 +4.58726000E-01 
99
Ru8_7_CH2O_PR2
C  +4.48294956E+00 -3.99992784E-01 +1.88230279E+00 
C  +4.68221802E+00 -1.76470581E+00 +2.13113578E+00 
C  +3.64817354E+00 -2.65907912E+00 +1.82271667E+00 
C  +2.39524804E+00 -2.19119762E+00 +1.34851714E+00 
C  +2.14266110E+00 -7.76207197E-01 +1.23863500E+00 
C  +3.24852911E+00 +1.16262000E-01 +1.40472500E+00 
N  +7.81032875E-01 -2.28426489E-01 +1.13859130E+00 
C  -5.92693840E-03 -6.12431963E-02 -1.07278679E-02 
N  -9.06281617E-01 +9.65528869E-01 +2.41765069E-01 
C  -9.26478520E-01 +1.41277707E+00 +1.71283182E+00 
C  +1.64672799E-01 +4.63038516E-01 +2.35555776E+00 
Ru +6.72930152E-02 -1.39760078E+00 -1.51023764E+00 
O  +1.76981949E-01 -3.13489433E+00 -3.01728158E+00 
C  +1.17040214E+00 -3.87399077E+00 -3.22030738E+00 
C  -1.84157184E+00 +1.49669037E+00 -7.41365576E-01 
C  -1.35009532E+00 +2.24186596E+00 -1.87177477E+00 
C  -2.27258174E+00 +2.79955094E+00 -2.79317938E+00 
C  -3.65550662E+00 +2.65906825E+00 -2.61002281E+00 
C  -4.12658463E+00 +1.89851085E+00 -1.52890700E+00 
C  -3.25250058E+00 +1.28662440E+00 -5.94815358E-01 
C  -8.53527667E-01 +2.98903746E+00 +2.07792285E+00 
C  -1.22735978E+00 +3.16697259E+00 +3.58450180E+00 
C  -3.40183893E-01 -5.85275566E-01 +3.47765926E+00 
C  +8.95174204E-01 -1.12079318E+00 +4.26947014E+00 
C  +1.02511314E-01 +2.59196681E+00 -2.13377589E+00 
C  -3.85471727E+00 +4.34659574E-01 +5.24106063E-01 
C  +3.21989367E+00 +1.59855592E+00 +1.05569702E+00 
Cl +2.32209505E+00 -8.02649904E-01 -2.39157245E+00 
Cl -2.16689904E+00 -2.36375768E+00 -8.74836426E-01 
C  -8.18006753E-01 -5.15157747E-01 -2.86502549E+00 
C  -1.14995250E+00 -1.76374270E+00 +2.87020645E+00 
C  -1.25598280E+00 +6.33378189E-02 +4.56144481E+00 
C  -1.91342406E+00 +3.81644863E+00 +1.28667771E+00 
C  +5.23523440E-01 +3.67532369E+00 +1.88717637E+00 
O  +8.87763414E-01 +2.90676355E+00 -1.20404835E+00 
H  -1.89978588E+00 -3.24197076E-01 -2.85837227E+00 
H  -3.18743373E-01 -3.57567773E-01 -3.83960485E+00 
H  -1.90550780E+00 +1.10509548E+00 +2.09209717E+00 
H  +9.45174279E-01 +1.07127946E+00 +2.82754271E+00 
H  -5.19899963E+00 +1.75786890E+00 -1.41659952E+00 
H  -1.90199918E+00 +3.37372392E+00 -3.64087587E+00 
H  +3.81919037E+00 -3.72926819E+00 +1.92127007E+00 
H  +5.30209794E+00 +2.97914412E-01 +2.05599550E+00 
H  +3.41456560E+00 +2.19726578E+00 +1.96256177E+00 
H  +2.24085951E+00 +1.88091289E+00 +6.74671136E-01 
H  -3.98768116E+00 +1.06114485E+00 +1.42508181E+00 
H  -3.14063743E+00 -3.56312295E-01 +7.70566603E-01 
H  +1.11044019E+00 -4.66769906E+00 -3.98862256E+00 
H  +2.11255032E+00 -3.75470677E+00 -2.66330648E+00 
H  +5.50629559E-01 -1.73908238E+00 +5.11225989E+00 
H  +1.48567214E+00 -2.91863674E-01 +4.69087616E+00 
H  +1.56582622E+00 -1.73465088E+00 +3.66657084E+00 
H  -1.57671511E+00 -7.29682539E-01 +5.25385450E+00 
H  -2.16759774E+00 +5.08379642E-01 +4.14799976E+00 
H  -7.34302840E-01 +8.20900158E-01 +5.15864402E+00 
H  -1.29682984E+00 -2.54043005E+00 +3.63630265E+00 
H  -6.68767232E-01 -2.22121693E+00 +2.00575937E+00 
H  -2.14581372E+00 -1.44247687E+00 +2.54262979E+00 
H  -2.92126361E+00 +3.38694339E+00 +1.36077648E+00 
H  -1.65798674E+00 +3.92564738E+00 +2.30399856E-01 
H  -1.95921821E+00 +4.82878403E+00 +1.71579394E+00 
H  -2.21911230E+00 +2.76233096E+00 +3.82784386E+00 
H  -1.24835156E+00 +4.24266040E+00 +3.81183720E+00 
H  -4.89162119E-01 +2.71317037E+00 +4.25460454E+00 
H  +8.62653759E-01 +3.62165593E+00 +8.53626719E-01 
H  +1.29260281E+00 +3.25073611E+00 +2.54458962E+00 
H  +4.26974155E-01 +4.73773114E+00 +2.15973115E+00 
C  +6.24215728E-01 +2.63110001E+00 -3.57370758E+00 
H  +9.17475989E-01 +3.66126512E+00 -3.83026313E+00 
H  -7.90629061E-02 +2.25441898E+00 -4.32212125E+00 
H  +1.53211742E+00 +2.01345330E+00 -3.60223211E+00 
C  +1.47634570E+00 -3.23287571E+00 +8.33497384E-01 
O  +7.66309796E-01 -3.00736832E+00 -1.95839167E-01 
C  +1.42776179E+00 -4.63358528E+00 +1.43408968E+00 
H  +2.23102566E+00 -5.26585117E+00 +1.02073015E+00 
H  +4.70964555E-01 -5.09291330E+00 +1.15855729E+00 
H  +1.53340349E+00 -4.62418083E+00 +2.52668505E+00 
H  +5.63565148E+00 -2.12917930E+00 +2.51519058E+00 
H  -4.35480442E+00 +3.11887533E+00 -3.30959420E+00 
C  +4.27925321E+00 +1.98792828E+00 -2.14617640E-02 
H  +4.02250156E+00 +1.48030386E+00 -9.62140851E-01 
H  +5.27768394E+00 +1.62602677E+00 +2.73462324E-01 
C  +4.35827731E+00 +3.51572349E+00 -2.55294718E-01 
H  +3.37055726E+00 +3.88551038E+00 -5.68296371E-01 
H  +4.60252638E+00 +4.02217283E+00 +6.96732446E-01 
C  +5.40860497E+00 +3.90437605E+00 -1.31996433E+00 
H  +5.44007152E+00 +4.99607180E+00 -1.46687414E+00 
H  +5.17531594E+00 +3.44179558E+00 -2.29214673E+00 
H  +6.41996301E+00 +3.57652769E+00 -1.02850219E+00 
C  -5.21416979E+00 -2.46492596E-01 +2.19801913E-01 
H  -6.01101366E+00 +5.05175665E-01 +8.84040843E-02 
H  -5.13240831E+00 -8.08095769E-01 -7.23393482E-01 
C  -5.64610408E+00 -1.21598809E+00 +1.34690378E+00 
H  -5.68636084E+00 -6.72083990E-01 +2.30862890E+00 
H  -4.88003583E+00 -2.00076557E+00 +1.45741460E+00 
C  -7.01644880E+00 -1.87837886E+00 +1.08254261E+00 
H  -7.81828245E+00 -1.12642824E+00 +9.99293985E-01 
H  -7.28785830E+00 -2.56783375E+00 +1.89773168E+00 
H  -7.00069238E+00 -2.45799048E+00 +1.46084175E-01 
98
Ru8_7_H2O_PR2
Ru +3.88197641E-01 +9.04219065E-01 -1.98902987E+00 
C  +1.22639691E-01 +1.60272841E-01 -1.51275108E-01 
C  +1.66457752E-01 -2.16571972E+00 +2.85107640E+00 
Cl -1.95888483E+00 +8.16614449E-01 -2.76269738E+00 
Cl +2.87725007E+00 +1.39838962E+00 -1.71513989E+00 
C  +8.63876014E-01 -5.75667007E-01 -2.97586674E+00 
H  +2.71194028E-01 -8.57966252E-01 -3.86483713E+00 
H  +1.83912488E+00 -1.07487256E+00 -2.88416883E+00 
N  -5.28788981E-01 +9.08538983E-01 +8.42011000E-01 
N  +6.96857268E-01 -9.45686988E-01 +4.64121116E-01 
C  +6.63974256E-01 -8.77743791E-01 +1.99920151E+00 
C  +1.39618854E+00 -1.99711526E+00 -2.62832468E-01 
C  -1.67462416E+00 +1.81535186E+00 +6.81173645E-01 
C  -8.19621379E-02 +5.01034800E-01 +2.24594782E+00 
C  +7.52242490E-01 +1.66108280E+00 +2.99728900E+00 
H  +1.70821350E+00 -7.53189014E-01 +2.30251775E+00 
O  +8.76231718E-01 +2.14412926E+00 -3.87286372E+00 
H  -9.80514853E-01 +3.28831122E-01 +2.84956146E+00 
C  +2.71316825E+00 -4.12103258E+00 -1.63356694E+00 
C  +6.55212634E-01 -2.88589024E+00 -1.11880278E+00 
C  +2.81586809E+00 -2.15092366E+00 -1.45977374E-01 
C  +3.43603258E+00 -3.23127124E+00 -8.24136841E-01 
C  +1.33366086E+00 -3.92755371E+00 -1.79938986E+00 
C  +3.68493913E+00 -1.20335521E+00 +6.83580780E-01 
H  +4.51121739E+00 -3.36485175E+00 -7.31424638E-01 
H  +7.70658531E-01 -4.61089353E+00 -2.43338823E+00 
C  -3.79975079E+00 +3.70657239E+00 +1.04139487E+00 
C  -2.98117391E+00 +1.37197381E+00 +1.05870699E+00 
C  -1.51179696E+00 +3.19931925E+00 +3.09915527E-01 
C  -2.56648313E+00 +4.12493514E+00 +5.24571280E-01 
C  -4.00220672E+00 +2.33796197E+00 +1.26503147E+00 
C  -3.38720461E+00 -8.86560809E-02 +1.20720871E+00 
H  -2.42748621E+00 +5.17014632E+00 +2.56069253E-01 
H  -4.97891708E+00 +1.99379425E+00 +1.60531753E+00 
H  -3.71786076E+00 -2.79986837E-01 +2.24273120E+00 
H  -2.54122943E+00 -7.42350753E-01 +1.00397127E+00 
H  +3.66643763E+00 -1.53105497E+00 +1.73927991E+00 
H  +3.23606629E+00 -2.06931490E-01 +6.42972004E-01 
H  +1.77686604E+00 +2.44242793E+00 -3.58826320E+00 
H  +2.47414200E-01 +2.89450215E+00 -3.91601329E+00 
C  -1.36831138E+00 -2.37627643E+00 +2.93041253E+00 
C  +6.73681141E-01 -2.01554746E+00 +4.32168771E+00 
C  +7.96169684E-01 -3.49552338E+00 +2.33284646E+00 
H  +4.20427585E-01 -2.93315509E+00 +4.87229942E+00 
H  +1.95366744E-01 -1.18414971E+00 +4.84876975E+00 
H  +1.76423271E+00 -1.88919076E+00 +4.38221287E+00 
H  +5.69082162E-01 -4.29274356E+00 +3.05677388E+00 
H  +1.88911217E+00 -3.43938548E+00 +2.24575737E+00 
H  +3.80867298E-01 -3.80470327E+00 +1.37226212E+00 
H  -1.57003404E+00 -3.26190273E+00 +3.55283626E+00 
H  -1.79856925E+00 -2.55546444E+00 +1.94628171E+00 
H  -1.88356794E+00 -1.53255072E+00 +3.40820547E+00 
C  -2.24983504E-01 +2.78834185E+00 +3.46134913E+00 
C  +1.87649355E+00 +2.25872424E+00 +2.10861839E+00 
C  +1.43117302E+00 +1.16238005E+00 +4.30873511E+00 
H  -1.06265874E+00 +2.37550668E+00 +4.04501268E+00 
H  -6.44843566E-01 +3.36569010E+00 +2.63666570E+00 
H  +3.13337330E-01 +3.49161344E+00 +4.11482029E+00 
H  +7.00455973E-01 +8.41735906E-01 +5.06253903E+00 
H  +1.99522398E+00 +2.00188772E+00 +4.74169229E+00 
H  +2.14648185E+00 +3.49550685E-01 +4.14510929E+00 
H  +1.53294452E+00 +2.53581232E+00 +1.11137251E+00 
H  +2.70707744E+00 +1.55436011E+00 +1.97955105E+00 
H  +2.28862571E+00 +3.15734827E+00 +2.59285408E+00 
C  -8.54577053E-01 -2.89154278E+00 -1.27223760E+00 
C  -3.48075628E-01 +3.72135756E+00 -4.41843416E-01 
O  +2.67767626E-01 +2.98604224E+00 -1.27844044E+00 
O  -1.61225152E+00 -2.74470221E+00 -2.78729304E-01 
C  +9.11092491E-02 +5.17781200E+00 -3.28351064E-01 
H  +1.13757296E+00 +5.25063341E+00 -6.48273236E-01 
H  -9.22728140E-03 +5.56774312E+00 +6.92684495E-01 
H  -5.06306508E-01 +5.81947176E+00 -9.97086976E-01 
C  -1.48114085E+00 -3.12564374E+00 -2.64662435E+00 
H  -2.26239737E+00 -3.89553532E+00 -2.56754629E+00 
H  -7.70492837E-01 -3.39145215E+00 -3.43462064E+00 
H  -1.97547874E+00 -2.18556363E+00 -2.93588428E+00 
H  +3.21969186E+00 -4.94319989E+00 -2.14085417E+00 
H  -4.59843649E+00 +4.42645532E+00 +1.22334954E+00 
C  -4.54572057E+00 -4.94059482E-01 +2.43392177E-01 
H  -4.18329664E+00 -4.15496092E-01 -7.91863395E-01 
H  -5.38738161E+00 +2.11057450E-01 +3.37692964E-01 
C  -5.07105946E+00 -1.92522498E+00 +5.09423167E-01 
H  -4.24134120E+00 -2.64045505E+00 +4.09724173E-01 
H  -5.43138282E+00 -1.99715618E+00 +1.55220825E+00 
C  -6.21243762E+00 -2.33148367E+00 -4.49841244E-01 
H  -5.87681535E+00 -2.30072585E+00 -1.49871556E+00 
H  -7.07858334E+00 -1.65586697E+00 -3.57201930E-01 
C  +5.16975869E+00 -1.06832358E+00 +2.59002893E-01 
H  +5.70860616E+00 -2.01866624E+00 +4.12846775E-01 
H  +5.21901606E+00 -8.32489524E-01 -8.15022065E-01 
C  +5.90653849E+00 +3.89113477E-02 +1.05181715E+00 
H  +5.82509765E+00 -1.65186583E-01 +2.13524450E+00 
H  +5.40458790E+00 +1.00377852E+00 +8.71995785E-01 
C  +7.39842234E+00 +1.64941966E-01 +6.71186349E-01 
H  +7.94430087E+00 -7.72613857E-01 +8.66230577E-01 
H  +7.88950400E+00 +9.64282106E-01 +1.24866699E+00 
H  +7.51480055E+00 +4.05454213E-01 -3.97422542E-01 
H  -6.56240188E+00 -3.35499397E+00 -2.39425564E-01 
108
Ru8_7_PMe3_PR2
C  -2.65345901E+00 +2.93652754E+00 +2.91176385E+00 
C  -3.87915314E+00 +2.97369258E+00 +2.23272405E+00 
C  -3.96240115E+00 +2.37826321E+00 +9.66735492E-01 
C  -2.81493978E+00 +1.81555697E+00 +3.51729323E-01 
C  -1.53033005E+00 +1.89402865E+00 +9.94384589E-01 
C  -1.47973493E+00 +2.37582161E+00 +2.34064058E+00 
N  -2.81045635E-01 +1.65612293E+00 +2.56935900E-01 
C  +3.42174365E-01 +4.26108271E-01 +2.40462073E-02 
N  +1.69551326E+00 +6.73646754E-01 -1.61658262E-01 
C  +2.03991504E+00 +2.17102692E+00 -2.79537954E-01 
C  +6.12924164E-01 +2.84117742E+00 -1.15641715E-01 
Ru -7.36473044E-01 -1.31008049E+00 -3.29998424E-01 
C  +4.97978609E-01 -2.66091332E+00 -1.41244379E-01 
C  +2.68714699E+00 -3.77488471E-01 -3.56898401E-01 
C  +3.00933326E+00 -1.26156357E+00 +7.32376345E-01 
C  +3.98572120E+00 -2.27219678E+00 +5.46121288E-01 
C  +4.66370265E+00 -2.40714850E+00 -6.74146154E-01 
C  +4.33368019E+00 -1.55334345E+00 -1.73768269E+00 
C  +3.34380359E+00 -5.44939634E-01 -1.61969722E+00 
C  +3.26759343E+00 +2.79231426E+00 +5.83575281E-01 
C  +3.73083445E+00 +4.12052057E+00 -9.90189602E-02 
C  +4.88802957E-02 +3.67882943E+00 -1.37330987E+00 
C  +1.06573104E+00 +4.73958433E+00 -1.89219931E+00 
C  +2.49533620E+00 -1.11596766E+00 +2.15274540E+00 
C  +3.02878387E+00 +3.27109463E-01 -2.83611185E+00 
C  -2.55206372E-01 +2.29134877E+00 +3.24414238E+00 
C  -3.06152726E+00 +1.03912887E+00 -8.87866639E-01 
O  -2.45218165E+00 -5.43285977E-02 -1.09509391E+00 
P  -2.45352144E+00 -3.12268281E+00 -8.26597605E-01 
C  -2.71565088E+00 -3.64207091E+00 -2.62666843E+00 
Cl -1.50843635E+00 -1.63242872E+00 +2.04340088E+00 
Cl -1.45746809E-01 -1.24822408E+00 -2.78568650E+00 
C  -4.20963413E+00 -2.68681818E+00 -2.66610272E-01 
C  -2.19049293E+00 -4.78537677E+00 +4.14278034E-02 
C  +4.52617509E+00 +1.87132236E+00 +5.79499301E-01 
C  +2.95197505E+00 +3.14192591E+00 +2.06268752E+00 
C  -1.19729085E+00 +4.51178585E+00 -9.31666463E-01 
C  -3.13564141E-01 +2.77165954E+00 -2.58080796E+00 
O  +2.37819166E+00 +1.64631212E-02 +2.68958718E+00 
H  +1.20898568E+00 -2.90633419E+00 -9.46712439E-01 
H  +4.82122127E-01 -3.37109040E+00 +7.03720378E-01 
H  +2.35832284E+00 +2.30745141E+00 -1.31759537E+00 
H  +6.26673274E-01 +3.53430637E+00 +7.33143120E-01 
H  +4.84366204E+00 -1.68246790E+00 -2.68934057E+00 
H  +4.24512860E+00 -2.92846031E+00 +1.37512446E+00 
H  -4.92462351E+00 +2.32563753E+00 +4.60340727E-01 
H  -2.59275591E+00 +3.34779756E+00 +3.91936040E+00 
H  +7.23149254E-02 +3.30878539E+00 +3.52064853E+00 
H  +5.70037317E-01 +1.80929673E+00 +2.72348958E+00 
H  +3.58823242E+00 +1.27672390E+00 -2.75079378E+00 
H  +1.96223252E+00 +5.67320037E-01 -2.80878820E+00 
H  -4.59802997E+00 -1.87896337E+00 -8.96896108E-01 
H  -4.16177749E+00 -2.34661608E+00 +7.73712343E-01 
H  -4.86529811E+00 -3.56521997E+00 -3.50295829E-01 
H  -3.54259485E+00 -4.36301360E+00 -2.70265790E+00 
H  -1.78988524E+00 -4.08514748E+00 -3.01119172E+00 
H  -2.92852538E+00 -2.74685142E+00 -3.22091391E+00 
H  -1.27274321E+00 -5.25476779E+00 -3.35512178E-01 
H  -3.04275816E+00 -5.45463953E+00 -1.42300593E-01 
H  -2.08661016E+00 -4.60070871E+00 +1.11681482E+00 
H  -9.04244232E-01 +1.89899888E+00 -2.29925237E+00 
H  +1.29155157E+00 +5.50566439E+00 -1.13840381E+00 
H  +5.83975126E-01 +2.39981674E+00 -3.08990944E+00 
H  -8.84921254E-01 +3.35334806E+00 -3.32061571E+00 
H  +6.13298668E-01 +5.25505332E+00 -2.75267891E+00 
H  -1.46898031E+00 +5.21411828E+00 -1.73429919E+00 
H  +2.00553216E+00 +4.30138553E+00 -2.24229872E+00 
H  -9.81322195E-01 +5.10913833E+00 -3.20400429E-02 
H  -2.07442761E+00 +3.89938979E+00 -7.23200224E-01 
H  +4.00048542E+00 +3.97976197E+00 -1.15595055E+00 
H  +4.62955729E+00 +4.48408013E+00 +4.20020463E-01 
H  +2.98024466E+00 +4.91371970E+00 -3.17455594E-02 
H  +4.83114914E+00 +1.57853365E+00 -4.33466110E-01 
H  +4.38167867E+00 +9.71876969E-01 +1.17940664E+00 
H  +5.36579547E+00 +2.42795143E+00 +1.02304413E+00 
H  +2.69162602E+00 +2.25453122E+00 +2.63774539E+00 
H  +2.15226146E+00 +3.88844895E+00 +2.15889051E+00 
H  +3.85128905E+00 +3.58565811E+00 +2.51742245E+00 
C  +2.15101402E+00 -2.35531964E+00 +2.97641332E+00 
H  +2.56197125E+00 -2.24737950E+00 +3.99019441E+00 
H  +2.47461841E+00 -3.30409887E+00 +2.53798690E+00 
H  +1.05339593E+00 -2.37691222E+00 +3.06506271E+00 
C  -4.12673595E+00 +1.46811678E+00 -1.89383730E+00 
H  -3.89358863E+00 +1.01273538E+00 -2.86387090E+00 
H  -4.18538987E+00 +2.55864689E+00 -2.00149945E+00 
H  -5.12135710E+00 +1.10467158E+00 -1.58620710E+00 
H  -4.75934735E+00 +3.42270066E+00 +2.69442147E+00 
H  +5.43213641E+00 -3.17176255E+00 -7.96685043E-01 
C  -5.23811813E-01 +1.49097644E+00 +4.55535554E+00 
H  -7.40917493E-01 +4.46995925E-01 +4.28748632E+00 
H  -1.41984987E+00 +1.88003895E+00 +5.06535486E+00 
C  +6.65022958E-01 +1.54284239E+00 +5.54550097E+00 
H  +1.56354204E+00 +1.13979331E+00 +5.05499181E+00 
H  +8.85976650E-01 +2.59556509E+00 +5.80155591E+00 
C  +3.94626313E-01 +7.52369858E-01 +6.84542834E+00 
H  +1.25785716E+00 +8.04112479E-01 +7.52848111E+00 
H  +2.01186803E-01 -3.10358370E-01 +6.62874526E+00 
H  -4.82612930E-01 +1.14801787E+00 +7.38322557E+00 
C  +3.33735009E+00 -2.74375518E-01 -4.23049691E+00 
H  +4.42302053E+00 -4.20058636E-01 -4.36438580E+00 
H  +2.86044160E+00 -1.26312853E+00 -4.31205905E+00 
C  +2.82476056E+00 +6.28139011E-01 -5.37959333E+00 
H  +3.26134198E+00 +1.63873627E+00 -5.27875047E+00 
H  +1.73256000E+00 +7.44258532E-01 -5.28429821E+00 
C  +3.15484654E+00 +7.15463305E-02 -6.78246249E+00 
H  +4.24257074E+00 -3.04388793E-02 -6.92944616E+00 
H  +2.77112057E+00 +7.35295942E-01 -7.57362192E+00 
H  +2.70139074E+00 -9.21333005E-01 -6.93058450E+00 
101
Ru9_7_PR2
H  -1.88949042E+00 -3.39235215E+00 -9.39034860E-01 
Ru +1.15723346E-02 -1.81837699E+00 +2.76843310E-03 
H  +3.27106736E-02 -4.71880305E+00 -9.14903523E-01 
Cl -4.54983248E-02 -1.98859162E+00 +2.47924907E+00 
Cl +7.02118282E-02 -1.99489078E+00 -2.47322781E+00 
C  +1.36794988E+00 -3.27214918E+00 +1.51555771E-02 
H  +1.92701553E+00 -3.37216818E+00 +9.48896595E-01 
H  +1.95044889E+00 -3.36714116E+00 -9.05322608E-01 
C  +2.21861858E-02 -4.12539857E+00 +5.94724600E-03 
H  +1.71147543E-02 -4.71635121E+00 +9.28419588E-01 
C  -1.33137383E+00 -3.28460186E+00 -5.58699180E-03 
C  +2.14771850E-03 +2.39214032E-01 -1.11830100E-04 
H  -1.91298066E+00 -3.38240911E+00 +9.15160488E-01 
N  -1.11331875E+00 +1.01613163E+00 +1.42870411E-01 
N  +1.11045946E+00 +1.02589812E+00 -1.45320124E-01 
C  -2.39121390E+00 +3.96054344E-01 +4.77774442E-01 
C  -7.69493868E-01 +2.51553186E+00 +2.39613551E-01 
C  +7.52930761E-01 +2.52180651E+00 -2.46324338E-01 
C  +2.39399468E+00 +4.16603530E-01 -4.78431513E-01 
H  +7.63672762E-01 +2.74301466E+00 -1.31855072E+00 
C  +1.75737899E+00 +3.59595750E+00 +4.22907862E-01 
H  -7.82271699E-01 +2.73968384E+00 +1.31120584E+00 
C  -1.78371383E+00 +3.57853257E+00 -4.32663359E-01 
C  -4.82157580E+00 -8.90080328E-01 +1.15582223E+00 
C  -2.82507722E+00 +3.83697095E-01 +1.84173576E+00 
C  -3.17164396E+00 -2.41067674E-01 -5.47443507E-01 
C  -4.37450625E+00 -8.93318966E-01 -1.73582049E-01 
C  -4.05292460E+00 -2.54504946E-01 +2.14491810E+00 
C  -2.00869652E+00 +1.03744994E+00 +2.95854776E+00 
H  -4.97988305E+00 -1.38354901E+00 -9.32290065E-01 
H  -4.39982502E+00 -2.75119880E-01 +3.17526413E+00 
C  +4.83607346E+00 -8.49132980E-01 -1.15274918E+00 
C  +3.18018165E+00 -2.10408986E-01 +5.48619489E-01 
C  +2.82801962E+00 +4.04334837E-01 -1.84234216E+00 
C  +4.06167875E+00 -2.23452402E-01 -2.14367229E+00 
C  +4.38898949E+00 -8.52672953E-01 +1.76650019E-01 
C  +2.00574454E+00 +1.04739894E+00 -2.96103385E+00 
H  +4.40880552E+00 -2.43825894E-01 -3.17394705E+00 
H  +4.99879595E+00 -1.33516816E+00 +9.36767439E-01 
H  +9.42931788E-01 +8.82501060E-01 -2.75145448E+00 
H  +2.17024663E+00 +2.14011495E+00 -2.93802706E+00 
H  -2.18317359E+00 +2.12854753E+00 +2.93241475E+00 
H  -9.44424970E-01 +8.81669900E-01 +2.74939646E+00 
C  -3.28114261E+00 +3.13286592E+00 -3.90164817E-01 
C  -1.46234358E+00 +3.90740126E+00 -1.92034692E+00 
C  -1.77110788E+00 +4.88679184E+00 +4.28380549E-01 
C  +1.43295977E+00 +3.92614922E+00 +1.90963653E+00 
C  +1.73285864E+00 +4.90156092E+00 -4.41901818E-01 
C  +3.25882073E+00 +3.16387230E+00 +3.81723777E-01 
H  -2.25101808E+00 +4.56257726E+00 -2.32078125E+00 
H  -1.44950539E+00 +2.99612098E+00 -2.52582523E+00 
H  -5.13813187E-01 +4.43863911E+00 -2.05424797E+00 
H  -3.60879488E+00 +2.83308270E+00 +6.12539453E-01 
H  -3.49127244E+00 +2.32854567E+00 -1.09369434E+00 
H  -3.89805543E+00 +3.99457868E+00 -6.86195493E-01 
H  -2.16215009E+00 +4.69358392E+00 +1.43955511E+00 
H  -2.43249863E+00 +5.62908304E+00 -4.18049369E-02 
H  -7.90394452E-01 +5.35236149E+00 +5.37033935E-01 
H  +3.86781901E+00 +4.03203339E+00 +6.75292189E-01 
H  +3.58925086E+00 +2.86421626E+00 -6.20105731E-01 
H  +3.47625446E+00 +2.36353095E+00 +1.08756712E+00 
H  +4.79595673E-01 +4.44905225E+00 +2.04200419E+00 
H  +2.21558324E+00 +4.58967473E+00 +2.30819056E+00 
H  +1.42845214E+00 +3.01653288E+00 +2.51773186E+00 
H  +7.47937973E-01 +5.35783782E+00 -5.51918831E-01 
H  +2.12569531E+00 +4.70902015E+00 -1.45250809E+00 
H  +2.38741918E+00 +5.65121568E+00 +2.61540411E-02 
C  +2.88008681E+00 -1.32811110E-01 +2.03704633E+00 
O  +2.20421151E+00 +8.06043735E-01 +2.53168582E+00 
C  -2.87232281E+00 -1.64966397E-01 -2.03610341E+00 
O  -2.20514943E+00 +7.78661149E-01 -2.53346406E+00 
C  -3.48851028E+00 -1.20762698E+00 -2.97267623E+00 
H  -2.91691632E+00 -1.19669820E+00 -3.90613594E+00 
H  -4.53292446E+00 -9.40082582E-01 -3.20550801E+00 
H  -3.47461312E+00 -2.22164377E+00 -2.55701424E+00 
C  +3.50579036E+00 -1.16707864E+00 +2.97660946E+00 
H  +4.54772160E+00 -8.89341487E-01 +3.20862604E+00 
H  +3.50114105E+00 -2.18237403E+00 +2.56387105E+00 
H  +2.93413246E+00 -1.15867631E+00 +3.91005660E+00 
C  -2.27876095E+00 +5.48748844E-01 +4.40242394E+00 
H  -2.19551656E+00 -5.48259460E-01 +4.43405453E+00 
H  -3.30236948E+00 +8.12194517E-01 +4.72074924E+00 
C  -1.27826642E+00 +1.15863897E+00 +5.41497161E+00 
H  -2.52835039E-01 +8.88801627E-01 +5.11225521E+00 
H  -1.33707533E+00 +2.26171649E+00 +5.37450346E+00 
C  -1.52317583E+00 +6.91160458E-01 +6.86660767E+00 
H  -7.90080994E-01 +1.13909663E+00 +7.55617100E+00 
H  -1.43475023E+00 -4.03767795E-01 +6.94983559E+00 
H  -2.52904315E+00 +9.74611844E-01 +7.21761614E+00 
C  +2.28032052E+00 +5.57045655E-01 -4.40349928E+00 
H  +3.30149395E+00 +8.28911547E-01 -4.72256434E+00 
H  +2.20709389E+00 -5.40762862E-01 -4.43198387E+00 
C  +1.27433929E+00 +1.15486475E+00 -5.41780796E+00 
H  +1.32308087E+00 +2.25854491E+00 -5.38052055E+00 
H  +2.51402977E-01 +8.76554122E-01 -5.11432274E+00 
C  +1.52355463E+00 +6.85455535E-01 -6.86808750E+00 
H  +2.52680459E+00 +9.77063023E-01 -7.21990465E+00 
H  +7.86424402E-01 +1.12468923E+00 -7.55894547E+00 
H  +1.44513078E+00 -4.10469841E-01 -6.94815477E+00 
H  +5.77772089E+00 -1.33326404E+00 -1.41596130E+00 
H  -5.75874207E+00 -1.38206573E+00 +1.42045987E+00 
89
Ru8_8_CH2O_PR2
C  -4.29589419E+00 +1.69955460E+00 +1.15537439E+00 
C  -5.19213257E+00 +8.73563557E-01 +4.63039254E-01 
C  -4.67710606E+00 -4.30420940E-02 -4.60873603E-01 
C  -3.28318766E+00 -1.35422014E-01 -6.94865612E-01 
C  -2.35012943E+00 +7.31695439E-01 -3.84306481E-02 
C  -2.89947624E+00 +1.64510968E+00 +9.16883058E-01 
N  -9.37949438E-01 +7.97490829E-01 -4.04872925E-01 
C  +8.82217295E-02 -6.71856968E-02 +3.86177312E-02 
N  +1.27798445E+00 +6.48089871E-01 -2.98292949E-02 
C  +1.14711839E+00 +1.99631220E+00 -7.74671084E-01 
C  -3.87957215E-01 +2.01149839E+00 -1.15291249E+00 
Ru -2.74643649E-01 -2.03049777E+00 +3.03130052E-01 
O  -8.46331937E-01 -4.25134291E+00 +3.14524439E-01 
C  -1.99279575E+00 -4.71818124E+00 +5.26529353E-01 
C  +2.56553735E+00 +9.12487294E-02 +3.75545113E-01 
C  +2.85362308E+00 -3.27151453E-02 +1.77107944E+00 
C  +4.07232045E+00 -5.93864638E-01 +2.22340952E+00 
C  +5.04579741E+00 -1.02712817E+00 +1.31403467E+00 
C  +4.78429309E+00 -9.13440214E-01 -5.72995540E-02 
C  +3.56713150E+00 -3.72522720E-01 -5.48999438E-01 
C  +1.75692542E+00 +3.31850459E+00 -9.42168093E-02 
C  +1.75428121E+00 +4.47097432E+00 -1.14903950E+00 
C  -7.65262561E-01 +1.99931253E+00 -2.72236567E+00 
C  -2.27684220E+00 +2.35555306E+00 -2.89811834E+00 
C  +2.01285330E+00 +5.07893520E-01 +2.91172353E+00 
O  +1.37786228E+00 -5.05401618E-01 +3.59565041E+00 
C  +5.58151417E-01 -1.21540882E-01 +4.77817407E+00 
C  +3.46437357E+00 -3.27298684E-01 -2.05167928E+00 
O  +4.22274631E+00 -1.33958758E+00 -2.63167791E+00 
C  +4.12870645E+00 -1.47702229E+00 -4.09969223E+00 
C  -2.08676694E+00 +2.44887980E+00 +1.90213548E+00 
O  -2.38916682E+00 +3.81667905E+00 +2.06056438E+00 
C  -3.12808222E+00 +4.62741952E+00 +1.07203842E+00 
C  -2.85832578E+00 -1.26560209E+00 -1.55362777E+00 
O  -3.65656877E+00 -1.45237361E+00 -2.66986181E+00 
C  -3.33713773E+00 -2.62250401E+00 -3.52938848E+00 
Cl -1.87204513E+00 -1.87062011E+00 +2.20842989E+00 
Cl +1.11620842E+00 -2.62999979E+00 -1.69296130E+00 
C  +1.11539582E+00 -2.53665448E+00 +1.39276941E+00 
C  -4.52915040E-01 +6.39676526E-01 -3.40534669E+00 
C  +6.01922440E-03 +3.08843145E+00 -3.52903751E+00 
C  +3.25810256E+00 +3.11709761E+00 +2.85312941E-01 
C  +9.89652609E-01 +3.84896590E+00 +1.14227468E+00 
O  +2.86936899E+00 +5.25045676E-01 -2.74995715E+00 
O  -1.26599407E+00 +1.95001745E+00 +2.68322367E+00 
O  +2.03065595E+00 +1.69954254E+00 +3.28615763E+00 
O  -1.91648825E+00 -2.04889928E+00 -1.28006116E+00 
H  +2.15558790E+00 -2.61440630E+00 +1.04813203E+00 
H  +9.07733016E-01 -2.97471574E+00 +2.38441047E+00 
H  +1.72780102E+00 +1.85095880E+00 -1.68709472E+00 
H  +5.51773045E+00 -1.26478487E+00 -7.77300974E-01 
H  +4.24964310E+00 -6.76329945E-01 +3.29567263E+00 
H  -5.34206194E+00 -7.14754005E-01 -9.99851173E-01 
H  -4.67415034E+00 +2.37457839E+00 +1.92261079E+00 
H  -2.13989939E+00 -5.81462940E+00 +5.30740561E-01 
H  -2.85785325E+00 -4.06733524E+00 +7.26206646E-01 
H  -2.48938709E+00 +2.51880495E+00 -3.96509874E+00 
H  -2.53374357E+00 +3.28908302E+00 -2.37127156E+00 
H  -2.95342983E+00 +1.57048756E+00 -2.55490506E+00 
H  -2.75421209E-01 +2.98921740E+00 -4.58829408E+00 
H  +1.09197274E+00 +2.96706852E+00 -3.47493157E+00 
H  -2.55326402E-01 +4.10875349E+00 -3.21887379E+00 
H  -9.15014913E-01 +6.20436470E-01 -4.40487360E+00 
H  -8.22959750E-01 -2.16847473E-01 -2.84210945E+00 
H  +6.24202084E-01 +4.97697819E-01 -3.53100088E+00 
H  +3.83265117E+00 +2.66261346E+00 -5.33853596E-01 
H  +3.38391528E+00 +2.52033439E+00 +1.19008861E+00 
H  +3.70361376E+00 +4.10214603E+00 +4.90453202E-01 
H  +2.33889095E+00 +4.22317177E+00 -2.04524015E+00 
H  +2.21297070E+00 +5.35893133E+00 -6.89619046E-01 
H  +7.42682667E-01 +4.75676178E+00 -1.45790077E+00 
H  +8.70095447E-01 +3.10241023E+00 +1.92448846E+00 
H  +1.52915360E-03 +4.24087001E+00 +8.71306778E-01 
H  +1.55143888E+00 +4.68827029E+00 +1.57966363E+00 
H  -1.37575069E-01 +6.74480957E-01 +4.49920556E+00 
H  +1.21976526E+00 +2.07641057E-01 +5.59222760E+00 
H  +2.19175855E-02 -1.03816323E+00 +5.03908957E+00 
H  -3.62399126E+00 -3.55141727E+00 -3.01664284E+00 
H  -2.26477840E+00 -2.64736452E+00 -3.75843606E+00 
H  -3.93989634E+00 -2.47160530E+00 -4.43072535E+00 
H  +5.98646207E+00 -1.45142434E+00 +1.66509187E+00 
H  -6.26258841E+00 +9.26740291E-01 +6.59813523E-01 
H  +4.41863657E+00 -5.43120485E-01 -4.60092128E+00 
H  +3.10038824E+00 -1.74648427E+00 -4.37321760E+00 
H  +4.82179566E+00 -2.28933240E+00 -4.34375166E+00 
H  -3.22973443E+00 +4.12427156E+00 +1.02501392E-01 
H  -4.12350227E+00 +4.85669880E+00 +1.47707017E+00 
H  -2.55417946E+00 +5.55640892E+00 +9.60547236E-01 
H  -8.55594744E-01 +2.91113369E+00 -7.32827070E-01 
88
Ru8_8_H2O_PR2
C  -2.06494196E-01 -5.44284172E-01 -1.76302859E-02 
Ru -8.42340285E-01 -2.37009922E+00 -5.57059565E-01 
C  +1.97930600E+00 +2.31231848E+00 +1.13626431E+00 
Cl -1.17924148E+00 -3.50645279E+00 +1.64115096E+00 
Cl -8.32127375E-01 -1.63710918E+00 -2.93173309E+00 
C  +7.21274121E-01 -3.24518291E+00 -8.60805557E-01 
H  +1.12154811E+00 -3.94344706E+00 -1.08717459E-01 
H  +1.21972523E+00 -3.19989666E+00 -1.84164960E+00 
N  -1.17989220E+00 +3.82831528E-01 +3.57845421E-01 
N  +1.00849158E+00 +9.86035772E-02 -9.95328956E-02 
C  +9.16255740E-01 +1.62944215E+00 +1.22871939E-01 
C  +2.21741654E+00 -6.11636805E-01 -4.71696057E-01 
C  -2.44826810E+00 -1.04031440E-01 +9.12841239E-01 
C  -6.39948162E-01 +1.82693178E+00 +4.12764574E-01 
C  -1.44402361E+00 +2.84348914E+00 -5.27007513E-01 
H  +1.14651592E+00 +2.06015963E+00 -8.53380458E-01 
O  -2.41826750E+00 -3.83066212E+00 -1.06481868E+00 
H  -7.79325182E-01 +2.18321326E+00 +1.43526966E+00 
C  +4.61147983E+00 -2.04590216E+00 -1.15161697E+00 
C  +2.80946584E+00 -1.55074563E+00 +4.43366861E-01 
C  +2.82736403E+00 -4.66053391E-01 -1.76082537E+00 
C  +4.01447775E+00 -1.17690714E+00 -2.07414989E+00 
C  +3.99288681E+00 -2.24583226E+00 +9.00570486E-02 
H  +4.45008767E+00 -1.04946162E+00 -3.06269394E+00 
H  +4.41715581E+00 -2.94505161E+00 +8.05680678E-01 
C  -4.77397755E+00 -1.34634272E+00 +2.10044342E+00 
C  -2.64783955E+00 -1.42494624E-01 +2.33313827E+00 
C  -3.48790796E+00 -6.93188083E-01 +9.97556186E-02 
C  -4.61177813E+00 -1.31495711E+00 +7.12587730E-01 
C  -3.79042834E+00 -7.54364456E-01 +2.90087929E+00 
H  -5.37432602E+00 -1.75286828E+00 +7.24813105E-02 
H  -3.88212987E+00 -7.83962170E-01 +3.98505061E+00 
H  -2.63374530E+00 -4.24897053E+00 -1.97113882E-01 
H  -3.17267863E+00 -3.31496982E+00 -1.45340426E+00 
C  +1.63585116E+00 +2.19348445E+00 +2.64439927E+00 
C  +2.09129206E+00 +3.83690220E+00 +8.06947090E-01 
C  +3.42623057E+00 +1.76389738E+00 +9.25615388E-01 
H  +2.93096720E+00 +4.25680132E+00 +1.38018827E+00 
H  +1.20003324E+00 +4.39676600E+00 +1.09780808E+00 
H  +2.29642229E+00 +4.01811109E+00 -2.58329429E-01 
H  +4.12528973E+00 +2.41224727E+00 +1.47408986E+00 
H  +3.72997911E+00 +1.77919853E+00 -1.29275522E-01 
H  +3.55635524E+00 +7.55243139E-01 +1.32100747E+00 
H  +2.45703041E+00 +2.63410374E+00 +3.23201567E+00 
H  +1.52428934E+00 +1.15136847E+00 +2.94515320E+00 
H  +7.22454654E-01 +2.73687579E+00 +2.90979441E+00 
C  -2.93170326E+00 +2.90107653E+00 -5.42526946E-02 
C  -1.34082505E+00 +2.49529564E+00 -2.03664123E+00 
C  -9.24901181E-01 +4.30359102E+00 -3.56499981E-01 
H  -2.99893430E+00 +3.10998413E+00 +1.02439010E+00 
H  -3.48618978E+00 +1.99162828E+00 -2.78558006E-01 
H  -3.44491688E+00 +3.71764408E+00 -5.83349489E-01 
H  -9.45832412E-01 +4.63651331E+00 +6.91883630E-01 
H  -1.59016819E+00 +4.97074986E+00 -9.24536921E-01 
H  +8.16730780E-02 +4.44189664E+00 -7.59056577E-01 
H  -1.52757187E+00 +1.44032000E+00 -2.23905465E+00 
H  -3.51936236E-01 +2.74954588E+00 -2.43690724E+00 
H  -2.08859421E+00 +3.07372207E+00 -2.59927097E+00 
C  +2.27816190E+00 -1.82299189E+00 +1.82977541E+00 
C  -3.66916242E+00 -5.85912736E-01 -1.39913865E+00 
O  -3.65821674E+00 +4.45502458E-01 -2.08486108E+00 
O  +1.68274360E+00 -1.02593503E+00 +2.58079168E+00 
O  +2.59902931E+00 -3.12185722E+00 +2.22680956E+00 
O  -4.10030625E+00 -1.82670832E+00 -1.94588405E+00 
C  -4.48047611E+00 -1.80061321E+00 -3.38463306E+00 
H  -5.29609862E+00 -1.08283854E+00 -3.54014782E+00 
H  -4.80676003E+00 -2.82358288E+00 -3.60329283E+00 
H  -3.60519313E+00 -1.52771022E+00 -3.98352280E+00 
C  +2.13123553E+00 -3.53538860E+00 +3.57184046E+00 
H  +2.42172577E+00 -4.58869974E+00 +3.64828401E+00 
H  +1.04347421E+00 -3.42041195E+00 +3.63420498E+00 
H  +2.62710855E+00 -2.93322390E+00 +4.34681819E+00 
H  +5.52967344E+00 -2.57607539E+00 -1.40451134E+00 
H  -5.64486096E+00 -1.82458065E+00 +2.54797002E+00 
C  -1.74742379E+00 +4.78939582E-01 +3.37327430E+00 
C  +2.30214532E+00 +4.04370385E-01 -2.87344994E+00 
O  +1.87336055E+00 +1.57491021E+00 -2.78458412E+00 
O  -1.47027607E+00 +1.69455660E+00 +3.46955107E+00 
O  +2.42638499E+00 -2.54173325E-01 -4.09176846E+00 
O  -1.38580790E+00 -4.63103995E-01 +4.32363636E+00 
C  +1.87266469E+00 +4.36332285E-01 -5.27944154E+00 
H  +7.87550929E-01 +5.48531635E-01 -5.16103709E+00 
H  +2.10697720E+00 -2.29988438E-01 -6.11621792E+00 
H  +2.34082632E+00 +1.42164901E+00 -5.41015872E+00 
C  -5.60937514E-01 +1.59399870E-03 +5.46491927E+00 
H  -1.01454726E+00 +8.82443257E-01 +5.93934005E+00 
H  +4.48227245E-01 +2.42120756E-01 +5.11140944E+00 
H  -5.40096982E-01 -8.52546527E-01 +6.14994140E+00 
98
Ru8_8_PMe3_PR2
C  +5.17819226E-02 -2.51819119E-01 +1.40916784E-01 
Ru -3.03998081E-01 +1.70296323E+00 -4.85582292E-01 
P  -9.41179282E-01 +4.15343148E+00 -8.15666138E-01 
Cl -1.87726410E+00 +1.11506934E+00 -2.33803022E+00 
Cl +1.15129780E+00 +2.63807298E+00 +1.36355783E+00 
C  +1.02361430E+00 +2.03166303E+00 -1.70920939E+00 
H  +2.03857154E+00 +2.33309671E+00 -1.39946539E+00 
H  +8.32949582E-01 +2.06676056E+00 -2.79663246E+00 
N  -9.21536721E-01 -1.07077550E+00 +7.25238453E-01 
N  +1.27569141E+00 -8.73101777E-01 +3.35208065E-01 
C  +1.21803543E+00 -2.08109169E+00 +1.29594305E+00 
C  +2.49088316E+00 -4.38596134E-01 -3.13936081E-01 
C  -2.31975631E+00 -1.12079665E+00 +3.13507252E-01 
C  -3.22225382E-01 -2.13381415E+00 +1.64524661E+00 
C  +2.01199219E+00 -3.44671838E+00 +8.99482266E-01 
H  +1.73431680E+00 -1.72391686E+00 +2.18682975E+00 
C  -6.79827613E-01 -1.89986250E+00 +3.19432911E+00 
H  -7.45858453E-01 -3.09612548E+00 +1.35685210E+00 
C  +4.92263803E+00 +2.49525088E-01 -1.67691394E+00 
C  +2.59281345E+00 -5.26301713E-01 -1.74888327E+00 
C  +3.61306048E+00 +1.00918991E-01 +4.03651864E-01 
C  +4.81065975E+00 +4.16025700E-01 -2.91062854E-01 
C  +3.80448660E+00 -1.87232364E-01 -2.40060620E+00 
H  +5.64619093E+00 +8.16095039E-01 +2.77002735E-01 
H  +3.85388900E+00 -2.74855432E-01 -3.48262628E+00 
C  -5.13213382E+00 -1.29442402E+00 -3.08756757E-01 
C  -2.82966838E+00 -2.13980786E+00 -5.57154909E-01 
C  -3.26961028E+00 -1.73122294E-01 +8.06165440E-01 
C  -4.65191353E+00 -2.79428614E-01 +5.27074042E-01 
C  -4.21383985E+00 -2.19613654E+00 -8.63405924E-01 
H  -5.33343647E+00 +4.54102738E-01 +9.53696904E-01 
H  -4.55983989E+00 -2.96414167E+00 -1.55202450E+00 
C  -2.09242920E+00 +4.60847689E+00 -2.24975708E+00 
C  +5.24460588E-01 +5.31839349E+00 -1.10774801E+00 
C  -1.78303538E+00 +5.00230784E+00 +6.53088126E-01 
H  -3.03962884E+00 +4.06977907E+00 -2.13641486E+00 
H  -1.63697697E+00 +4.28472648E+00 -3.19256339E+00 
H  -2.26838777E+00 +5.69385267E+00 -2.26749035E+00 
H  -1.86073381E+00 +6.08337229E+00 +4.69488340E-01 
H  -1.18014571E+00 +4.81138606E+00 +1.54705390E+00 
H  -2.78483177E+00 +4.58103401E+00 +7.92843937E-01 
H  +1.24643159E+00 +5.16521044E+00 -2.98106680E-01 
H  +1.89865333E-01 +6.36535263E+00 -1.12585497E+00 
H  +1.00076849E+00 +5.07178183E+00 -2.06526808E+00 
C  -2.19710084E+00 -2.18718413E+00 +3.43186414E+00 
H  -6.83825382E-01 +3.12667151E-01 +3.03033745E+00 
H  -2.40915023E-01 -3.94683261E+00 +3.93404603E+00 
H  +7.62477658E-01 -3.36292746E-01 +3.78757319E+00 
H  -7.63275579E-01 -3.14426269E-01 +4.69093658E+00 
H  -1.53813305E-01 -2.66938764E+00 +5.15738535E+00 
H  -2.39158532E+00 -2.25412152E+00 +4.51323071E+00 
H  +1.16822669E+00 -2.85033753E+00 +4.00227272E+00 
H  -2.49971317E+00 -3.14653685E+00 +2.98351216E+00 
H  -2.85056575E+00 -1.40567591E+00 +3.03967294E+00 
C  -3.20108359E-01 -4.72928975E-01 +3.69501074E+00 
C  +7.88622764E-02 -2.91094206E+00 +4.10921884E+00 
C  +3.44100580E+00 -3.36883087E+00 +1.53217388E+00 
C  +2.18186234E+00 -3.74634387E+00 -6.15206953E-01 
C  +1.32760465E+00 -4.71429062E+00 +1.50561294E+00 
H  +1.23974465E+00 -4.67139887E+00 +2.59374619E+00 
H  +1.95682995E+00 -5.58619103E+00 +1.27057257E+00 
H  +3.41876660E-01 -4.90015636E+00 +1.06744401E+00 
H  +3.40033207E+00 -3.22059505E+00 +2.62100652E+00 
H  +4.03915337E+00 -2.55567789E+00 +1.10496720E+00 
H  +3.98069442E+00 -4.30914505E+00 +1.34172291E+00 
H  +2.85786181E+00 -3.04087297E+00 -1.10660141E+00 
H  +1.22568244E+00 -3.74245899E+00 -1.13715156E+00 
H  +2.63090503E+00 -4.74612655E+00 -7.22291673E-01 
C  +1.47467521E+00 -1.00027330E+00 -2.64966378E+00 
C  -2.85611917E+00 +1.03822625E+00 +1.55537503E+00 
O  +5.67217614E-01 -1.80997198E+00 -2.38856165E+00 
O  -1.93552375E+00 +1.81689778E+00 +1.21337473E+00 
O  +1.59941740E+00 -4.20333576E-01 -3.92009264E+00 
O  -3.64907753E+00 +1.27558860E+00 +2.66956014E+00 
C  +5.29404407E-01 -7.49648389E-01 -4.89225326E+00 
H  +7.46302493E-01 -1.16913580E-01 -5.76015194E+00 
H  -4.49265330E-01 -5.11657822E-01 -4.45961681E+00 
H  +5.77278042E-01 -1.81391005E+00 -5.16476459E+00 
C  -3.36146788E+00 +2.48894412E+00 +3.47428739E+00 
H  -3.84834636E+00 +2.30306484E+00 +4.43739667E+00 
H  -2.27989170E+00 +2.62671443E+00 +3.59112454E+00 
H  -3.79897139E+00 +3.36941260E+00 +2.98419315E+00 
C  -2.02455584E+00 -3.23748179E+00 -1.19736686E+00 
O  -1.23674117E+00 -4.02121779E+00 -6.27532258E-01 
O  -2.36485632E+00 -3.36366518E+00 -2.54029382E+00 
C  -1.67930448E+00 -4.43354415E+00 -3.29919940E+00 
H  -1.85694770E+00 -5.41411729E+00 -2.83568544E+00 
H  -6.03280559E-01 -4.22744295E+00 -3.33366043E+00 
H  -2.12255170E+00 -4.38514536E+00 -4.29982113E+00 
C  +3.62247690E+00 +4.14048240E-01 +1.87851398E+00 
O  +3.01280342E+00 -1.71283426E-01 +2.79735405E+00 
O  +4.48933260E+00 +1.47766839E+00 +2.13998217E+00 
C  +4.50768426E+00 +1.97450211E+00 +3.53192551E+00 
H  +3.50540696E+00 +2.32619736E+00 +3.80754077E+00 
H  +4.82948560E+00 +1.18412431E+00 +4.22460464E+00 
H  +5.22456419E+00 +2.80279288E+00 +3.51811210E+00 
H  +5.85617605E+00 +4.83952686E-01 -2.18860382E+00 
H  -6.19400102E+00 -1.36970157E+00 -5.42140091E-01 
91
Ru9_8_PR2
C  -2.21755205E+00 -3.26421749E+00 -2.79798592E-01 
C  -1.11564467E+00 -2.49227389E+00 +1.09608235E-01 
C  +1.72776924E-01 -3.02764208E+00 -1.86996842E-02 
C  +3.89376288E-01 -4.32530849E+00 -5.48280247E-01 
C  -7.31341394E-01 -5.10480993E+00 -9.98711719E-01 
C  -2.04819926E+00 -4.55537898E+00 -8.40051024E-01 
N  -5.79276987E-01 -6.45017667E+00 -1.53355871E+00 
C  -8.04601271E-01 -7.53257806E+00 -7.29787547E-01 
N  -4.62887741E-01 -8.68512613E+00 -1.38038518E+00 
C  -3.51688769E-02 -8.43120614E+00 -2.84901981E+00 
C  +8.94900353E-02 -6.83974310E+00 -2.87717890E+00 
Ru -1.55091453E+00 -7.44027748E+00 +1.18437670E+00 
C  -1.70455777E+00 -8.65629930E+00 +2.75027870E+00 
C  -2.38708425E+00 -7.33685805E+00 +3.32909630E+00 
C  -2.45589558E+00 -6.09332501E+00 +2.33376893E+00 
C  -7.56018248E-01 -9.97542507E+00 -7.73434976E-01 
C  -1.91123492E+00 -1.07506461E+01 -1.13540887E+00 
C  -2.15170977E+00 -1.19917869E+01 -4.92720222E-01 
C  -1.30675495E+00 -1.24723208E+01 +5.16364822E-01 
C  -2.06871393E-01 -1.17001330E+01 +9.10976317E-01 
C  +8.89140899E-02 -1.04664940E+01 +2.78277510E-01 
C  +1.19399386E+00 -9.28956020E+00 -3.44455494E+00 
C  +9.03850946E-01 -9.55146160E+00 -4.96249001E+00 
C  -3.85680540E-01 -6.07468042E+00 -4.21552163E+00 
C  -8.25532299E-01 -4.59605884E+00 -3.97249801E+00 
C  -2.93642680E+00 -1.03304050E+01 -2.15702637E+00 
C  +1.37334817E+00 -9.79763103E+00 +7.08456651E-01 
O  +1.67094013E+00 -1.01204482E+01 +2.03612971E+00 
C  +2.93222770E+00 -9.56344119E+00 +2.57669145E+00 
C  -3.30671741E+00 -5.22744791E+00 -1.33669419E+00 
O  -4.41228585E+00 -4.80473490E+00 -5.92035225E-01 
C  -5.72467240E+00 -5.35546370E+00 -1.00148416E+00 
C  +1.82099966E+00 -4.79577820E+00 -5.69080516E-01 
Cl -3.79296476E+00 -8.25458358E+00 +5.01559139E-01 
Cl +5.88430159E-01 -6.61323809E+00 +2.13061727E+00 
C  -1.55274358E+00 -6.77435518E+00 -4.97090443E+00 
C  +8.61901840E-01 -5.93148034E+00 -5.15356709E+00 
C  +1.30585578E+00 -1.07274992E+01 -2.84565591E+00 
C  +2.58672697E+00 -8.61770098E+00 -3.26822996E+00 
O  -3.41446197E+00 -5.98862331E+00 -2.31703515E+00 
O  +2.13974526E+00 -9.11789362E+00 -5.30220400E-04 
H  -7.53897175E-01 -8.90241754E+00 +3.22996854E+00 
H  -1.78265939E+00 -7.02009023E+00 +4.18614620E+00 
H  -3.47220469E+00 -5.83909144E+00 +2.02246326E+00 
H  -1.82649873E+00 -5.25568355E+00 +2.64689204E+00 
H  -3.42157989E+00 -7.60043850E+00 +3.57516738E+00 
H  -2.40700129E+00 -9.48490387E+00 +2.62450742E+00 
H  +1.13334797E+00 -6.56353662E+00 -2.72817708E+00 
H  -9.13750159E-01 -8.72784009E+00 -3.42193683E+00 
H  +4.49433236E-01 -1.20461427E+01 +1.70498563E+00 
H  -3.03153875E+00 -1.25595845E+01 -7.81786713E-01 
H  +1.03463570E+00 -2.45761291E+00 +3.16439305E-01 
H  -3.22610333E+00 -2.87465134E+00 -1.70381639E-01 
H  +3.36802002E+00 -9.31252859E+00 -3.61394608E+00 
H  +2.78197250E+00 -8.38479067E+00 -2.21770328E+00 
H  +2.69699064E+00 -7.69765949E+00 -3.85191954E+00 
H  +3.57296984E-01 -1.12777058E+01 -2.88355863E+00 
H  +1.68471872E+00 -1.07185638E+01 -1.82416923E+00 
H  +2.02821065E+00 -1.12927966E+01 -3.45348514E+00 
H  +6.17922320E-03 -1.01763861E+01 -5.08567166E+00 
H  +1.75312126E+00 -1.00963283E+01 -5.40117934E+00 
H  +7.58785820E-01 -8.64753630E+00 -5.55605292E+00 
H  -9.28651787E-01 -4.10736824E+00 -4.95298860E+00 
H  -8.31038276E-02 -4.02045097E+00 -3.40557085E+00 
H  -1.79486320E+00 -4.53175174E+00 -3.47922883E+00 
H  -1.26978421E+00 -7.74310543E+00 -5.39609919E+00 
H  -1.87206899E+00 -6.13666550E+00 -5.81001634E+00 
H  -2.41377374E+00 -6.92478451E+00 -4.31366467E+00 
H  +1.33998279E+00 -6.87675261E+00 -5.41498005E+00 
H  +1.62693441E+00 -5.29032653E+00 -4.68970960E+00 
H  +5.50403350E-01 -5.45302587E+00 -6.09411814E+00 
H  +3.79314487E+00 -9.95734176E+00 +2.01793025E+00 
H  +2.90730412E+00 -8.46993371E+00 +2.51356993E+00 
H  +2.95405759E+00 -9.89889557E+00 +3.61943598E+00 
H  -5.96855436E+00 -5.03794975E+00 -2.02532736E+00 
H  -6.43423419E+00 -4.93492045E+00 -2.80382430E-01 
H  -5.69926665E+00 -6.44902273E+00 -9.39453656E-01 
H  -1.51105421E+00 -1.34290377E+01 +9.97353486E-01 
O  -4.15705683E+00 -1.09672613E+01 -1.92629026E+00 
O  -2.77967745E+00 -9.55633363E+00 -3.12413013E+00 
C  -5.27524899E+00 -1.05638361E+01 -2.80479571E+00 
H  -6.13761829E+00 -1.11219584E+01 -2.42447098E+00 
H  -5.43899994E+00 -9.48121042E+00 -2.72586674E+00 
H  -5.06247423E+00 -1.08277512E+01 -3.85029815E+00 
H  -1.25891971E+00 -1.49257360E+00 +5.20055689E-01 
O  +2.58501952E+00 -4.10239701E+00 +3.71270989E-01 
O  +2.33363087E+00 -5.65263075E+00 -1.31878582E+00 
C  +3.98904284E+00 -4.54107918E+00 +5.16705300E-01 
H  +4.38551465E+00 -3.92535702E+00 +1.33127576E+00 
H  +4.02116872E+00 -5.60742735E+00 +7.75531722E-01 
H  +4.54713699E+00 -4.37240791E+00 -4.15003709E-01 
83
Ru8_9_CH2O_PR2
C  +4.22616675E+00 +7.07148191E-01 -1.65531065E+00 
C  +5.09496741E+00 +2.01838974E-01 -6.65420147E-01 
C  +4.53620452E+00 -6.17567319E-02 +5.97885003E-01 
C  +3.17280193E+00 +1.82535469E-01 +9.14065867E-01 
C  +2.31081584E+00 +6.94161092E-01 -1.10882509E-01 
C  +2.85682161E+00 +9.44976699E-01 -1.41445695E+00 
N  +8.79705954E-01 +9.79219122E-01 +1.26149926E-01 
C  -1.02646678E-01 +1.92141200E-03 +1.06734355E-02 
N  -1.33511352E+00 +6.11828064E-01 -1.21730652E-01 
C  -1.24721472E+00 +2.14162851E+00 -6.19504174E-02 
C  +2.96302673E-01 +2.38904935E+00 +2.02889310E-01 
Ru +4.55851452E-01 -1.93501419E+00 +1.64959445E-01 
O  +1.68901236E+00 -3.69345919E+00 +4.98065013E-01 
C  +2.88211906E+00 -3.90756610E+00 +1.44208017E-01 
C  -2.61252258E+00 -1.07339922E-01 -8.30649160E-02 
C  -3.11416137E+00 -7.78259225E-01 -1.24355572E+00 
C  -4.37642419E+00 -1.42136624E+00 -1.16699318E+00 
C  -5.16211788E+00 -1.42614360E+00 +3.89432900E-04 
C  -4.63384948E+00 -7.73393779E-01 +1.13625785E+00 
C  -3.37974100E+00 -1.24647427E-01 +1.12798713E+00 
C  -1.92932102E+00 +2.93657171E+00 -1.28323911E+00 
C  -1.73794068E+00 +4.47710189E+00 -1.12680674E+00 
C  +6.86098595E-01 +3.19112700E+00 +1.53874074E+00 
C  +2.20998782E+00 +3.53123600E+00 +1.50724078E+00 
C  -2.90495526E+00 +4.98044200E-01 +2.42868133E+00 
C  +2.03093369E+00 +1.43800176E+00 -2.58588238E+00 
Cl +1.18012041E+00 -2.16714146E+00 -2.19747574E+00 
Cl -1.19394925E-01 -2.02414224E+00 +2.59490032E+00 
C  -1.13730187E+00 -2.75538401E+00 -1.52464158E-01 
C  +3.18244094E-01 +2.41996976E+00 +2.83711651E+00 
C  -3.25140045E-02 +4.57345512E+00 +1.63222379E+00 
C  -3.47554508E+00 +2.71466814E+00 -1.26964669E+00 
C  -1.35845310E+00 +2.56980960E+00 -2.67962281E+00 
H  -1.83529855E+00 -2.98409781E+00 +6.66525920E-01 
H  -1.37238377E+00 -3.14318287E+00 -1.15616561E+00 
H  -1.80786781E+00 +2.45542278E+00 +8.26381211E-01 
H  +7.18590643E-01 +2.96681396E+00 -6.28982492E-01 
C  -2.40980297E+00 -8.39922453E-01 -2.59028832E+00 
H  -5.20386240E+00 -7.82706116E-01 +2.06728295E+00 
H  -4.74526919E+00 -1.93125998E+00 -2.05902132E+00 
C  -6.51122165E+00 -2.12337597E+00 +5.38540950E-02 
C  +2.78437227E+00 -7.90444512E-02 +2.36093806E+00 
H  +5.17783031E+00 -4.51948658E-01 +1.39035119E+00 
H  +4.61478233E+00 +8.98059796E-01 -2.65741129E+00 
C  +6.56177530E+00 -5.85799412E-02 -9.63914383E-01 
H  +2.53611388E+00 +1.20219678E+00 -3.53076440E+00 
H  +1.89177900E+00 +2.52992568E+00 -2.55664885E+00 
H  +1.05022637E+00 +9.61581412E-01 -2.61284202E+00 
H  -3.49487691E+00 +1.11062507E-01 +3.26951968E+00 
H  -3.02444912E+00 +1.59306697E+00 +2.43156581E+00 
H  -1.85737392E+00 +2.56592102E-01 +2.62801454E+00 
H  +3.33514848E+00 -4.88966903E+00 +3.60977911E-01 
H  +3.48494611E+00 -3.14811224E+00 -3.75276541E-01 
H  +2.45378256E+00 +4.19532212E+00 +2.35004892E+00 
H  +2.47772060E+00 +4.06517422E+00 +5.81815722E-01 
H  +2.85396037E+00 +2.65450510E+00 +1.58144645E+00 
H  +2.72994100E-01 +5.05278371E+00 +2.57431118E+00 
H  -1.12465148E+00 +4.48550565E+00 +1.65896274E+00 
H  +2.46143715E-01 +5.25284362E+00 +8.16663295E-01 
H  +8.43253572E-01 +2.86691011E+00 +3.69468211E+00 
H  +5.83599657E-01 +1.36439121E+00 +2.79282904E+00 
H  -7.55616858E-01 +2.48807096E+00 +3.05069126E+00 
H  -3.90240023E+00 +2.91750103E+00 -2.75716421E-01 
H  -3.76929627E+00 +1.70498453E+00 -1.56122555E+00 
H  -3.94719155E+00 +3.41380107E+00 -1.97668285E+00 
H  -2.21982930E+00 +4.87255259E+00 -2.23987823E-01 
H  -2.20860932E+00 +4.97055098E+00 -1.99025392E+00 
H  -6.83620196E-01 +4.77615576E+00 -1.12210495E+00 
H  -1.26891064E+00 +1.49432732E+00 -2.82898716E+00 
H  -3.72805703E-01 +3.02123854E+00 -2.84309577E+00 
H  -2.02463294E+00 +2.96413042E+00 -3.46173014E+00 
H  -6.78447259E+00 -2.55473374E+00 -9.18672678E-01 
H  -6.50762160E+00 -2.94046762E+00 +7.93386040E-01 
H  -7.31137271E+00 -1.42584177E+00 +3.49401622E-01 
H  -2.60570687E+00 -1.80708772E+00 -3.07324269E+00 
H  -2.79978777E+00 -6.60031936E-02 -3.26945233E+00 
H  -1.32706632E+00 -7.32847547E-01 -2.51884238E+00 
H  +3.41561040E+00 -8.73461054E-01 +2.78248824E+00 
H  +2.95300474E+00 +8.18140640E-01 +2.97606216E+00 
H  +1.74967356E+00 -3.95105083E-01 +2.49522641E+00 
H  +7.06798361E+00 +8.56865302E-01 -1.30995120E+00 
H  +7.09906261E+00 -4.22760761E-01 -7.76144125E-02 
H  +6.67940965E+00 -8.10441847E-01 -1.76122417E+00 
82
Ru8_9_H2O_PR2
C  +4.29144854E+00 +3.65520119E-01 -1.65470060E+00 
C  +5.12543430E+00 -1.85970619E-01 -6.59958451E-01 
C  +4.55630626E+00 -3.90030611E-01 +6.09584581E-01 
C  +3.21443534E+00 -5.28217628E-02 +9.23969194E-01 
C  +2.38638385E+00 +5.02236179E-01 -1.05794595E-01 
C  +2.94171811E+00 +6.97529625E-01 -1.41403156E+00 
N  +9.76767721E-01 +8.76065331E-01 +1.31761920E-01 
C  -5.60269995E-02 -4.92377811E-02 +8.41912690E-03 
N  -1.25489217E+00 +6.29947501E-01 -1.23765067E-01 
C  -1.08356983E+00 +2.15136763E+00 -5.97875566E-02 
C  +4.71891848E-01 +2.31442620E+00 +2.02848118E-01 
Ru +4.12458386E-01 -1.99707028E+00 +1.39151320E-01 
O  +1.74532031E+00 -3.67050550E+00 +5.01129956E-01 
C  -2.56567813E+00 -2.04181663E-02 -7.23283476E-02 
C  -3.12247663E+00 -6.47380952E-01 -1.23199310E+00 
C  -4.41912689E+00 -1.21601001E+00 -1.14389914E+00 
C  -5.18518995E+00 -1.19249701E+00 +3.65227968E-02 
C  -4.59795359E+00 -5.97425707E-01 +1.17519252E+00 
C  -3.30747938E+00 -2.40532508E-02 +1.15418649E+00 
C  -1.72104190E+00 +2.98258057E+00 -1.28153670E+00 
C  -3.27711923E+00 +2.84319187E+00 -1.26658019E+00 
C  +9.07550189E-01 +3.10166833E+00 +1.53387855E+00 
C  +2.72050345E-01 +4.52412092E+00 +1.61960449E+00 
C  -2.76338935E+00 +5.28365256E-01 +2.45975110E+00 
C  +2.14260357E+00 +1.22554221E+00 -2.58923384E+00 
Cl +1.12232889E+00 -2.42287779E+00 -2.20969472E+00 
Cl -9.33545981E-02 -2.28110073E+00 +2.57916577E+00 
C  -1.22189771E+00 -2.72215870E+00 -2.00631443E-01 
C  -1.16732895E+00 +2.58468768E+00 -2.67671555E+00 
C  -1.45026767E+00 +4.51116507E+00 -1.12746122E+00 
C  +2.44914701E+00 +3.34871886E+00 +1.50077520E+00 
C  +4.93432510E-01 +2.36193688E+00 +2.83664656E+00 
H  -1.47278600E+00 -3.09391000E+00 -1.20697665E+00 
H  -1.94292891E+00 -2.91831621E+00 +6.07908697E-01 
H  -1.62642992E+00 +2.49646589E+00 +8.28929001E-01 
H  +9.23319625E-01 +2.86559846E+00 -6.32085788E-01 
C  -2.43541359E+00 -7.41012596E-01 -2.58609003E+00 
H  -5.14972866E+00 -5.93910843E-01 +2.11723785E+00 
H  -4.83155345E+00 -1.69039317E+00 -2.03648909E+00 
C  -6.57556713E+00 -1.80270814E+00 +9.95854235E-02 
C  +2.80726668E+00 -2.77288116E-01 +2.37189514E+00 
H  +5.17038352E+00 -8.21713183E-01 +1.40225463E+00 
H  +4.68917948E+00 +5.15601693E-01 -2.66007510E+00 
C  +6.56094903E+00 -5.79107386E-01 -9.63608064E-01 
H  +2.63984239E+00 +9.65644198E-01 -3.53205674E+00 
H  +2.04986745E+00 +2.32236075E+00 -2.56301972E+00 
H  +1.14080949E+00 +7.93235986E-01 -2.61865716E+00 
H  -3.37568396E+00 +1.80143579E-01 +3.30161175E+00 
H  -2.78089313E+00 +1.62873248E+00 +2.48501935E+00 
H  -1.73805005E+00 +1.92207103E-01 +2.64073084E+00 
H  +1.98708156E+00 -4.16894555E+00 -3.08291846E-01 
H  +1.56805776E+00 -4.21250391E+00 +1.29703787E+00 
H  -1.89391686E+00 +5.02696531E+00 -1.99220451E+00 
H  -3.81899816E-01 +4.75409388E+00 -1.12289147E+00 
H  -1.91117548E+00 +4.93304988E+00 -2.25529532E-01 
H  -3.71192027E+00 +3.56515038E+00 -1.97439390E+00 
H  -3.69013271E+00 +3.07112850E+00 -2.72003115E-01 
H  -3.62678788E+00 +1.85024863E+00 -1.55370765E+00 
H  -1.81924388E+00 +2.99777078E+00 -3.46122432E+00 
H  -1.11656107E+00 +1.50567518E+00 -2.81780415E+00 
H  -1.65493843E-01 +2.99765063E+00 -2.84517222E+00 
H  +2.74672793E+00 +3.86804864E+00 +5.76125274E-01 
H  +3.03727436E+00 +2.43338319E+00 +1.56850244E+00 
H  +2.73566348E+00 +3.99356585E+00 +2.34521273E+00 
H  +5.90569624E-01 +5.18144055E+00 +8.00634434E-01 
H  +6.04751103E-01 +4.99004995E+00 +2.55927203E+00 
H  -8.23212243E-01 +4.49932989E+00 +1.64541093E+00 
H  +6.99037961E-01 +1.29268313E+00 +2.79905338E+00 
H  -5.75326323E-01 +2.49305023E+00 +3.04741077E+00 
H  +1.04169870E+00 +2.78322294E+00 +3.69263239E+00 
H  +3.38287609E+00 -1.11071311E+00 +2.79629003E+00 
H  +3.03240158E+00 +6.10242659E-01 +2.98323232E+00 
H  +1.75434303E+00 -5.25308947E-01 +2.50321156E+00 
H  +7.06697334E+00 +1.80303608E-01 -1.57890481E+00 
H  +7.14787992E+00 -7.17569249E-01 -4.48942824E-02 
H  +6.59770955E+00 -1.52768227E+00 -1.52550393E+00 
H  -2.70845257E+00 -1.68311981E+00 -3.08091923E+00 
H  -2.76701972E+00 +7.06294661E-02 -3.25161074E+00 
H  -1.34692660E+00 -7.17478852E-01 -2.51905391E+00 
H  -6.87108013E+00 -2.24029440E+00 -8.63651086E-01 
H  -6.62795800E+00 -2.59864134E+00 +8.59837582E-01 
H  -7.33191264E+00 -1.04853071E+00 +3.71323022E-01 
92
Ru8_9_PMe3_PR2
C  +1.55095432E+00 +4.01627303E+00 -1.51074271E+00 
C  +2.41365049E+00 +4.41972121E+00 -4.70081506E-01 
C  +2.27877648E+00 +3.75679613E+00 +7.62634736E-01 
C  +1.31598580E+00 +2.74030693E+00 +9.97188596E-01 
C  +4.43446141E-01 +2.35789675E+00 -7.18114916E-02 
C  +5.83669012E-01 +3.00207382E+00 -1.34611445E+00 
N  -6.09994022E-01 +1.33872830E+00 +1.00972681E-01 
C  -3.71138727E-01 -2.22970372E-02 -3.90678873E-02 
N  -1.58200184E+00 -6.73240325E-01 -1.89580301E-01 
C  -2.78159242E+00 +2.81587103E-01 -1.53734343E-01 
C  -2.09995616E+00 +1.67892398E+00 +1.45675118E-01 
Ru +1.54990468E+00 -7.83982351E-01 +8.42142959E-02 
C  +1.42009804E+00 -2.55994517E+00 -2.86506583E-01 
C  -1.74293883E+00 -2.13167439E+00 -1.51511482E-01 
C  -1.46944821E+00 -2.93424255E+00 -1.30404182E+00 
C  -1.69065693E+00 -4.33306705E+00 -1.22966574E+00 
C  -2.17109928E+00 -4.97133895E+00 -7.06554260E-02 
C  -2.41268327E+00 -4.15895216E+00 +1.05785689E+00 
C  -2.20102788E+00 -2.76184763E+00 +1.05061661E+00 
C  -3.77908822E+00 +1.98292843E-01 -1.41303199E+00 
C  -4.93043999E+00 +1.24444123E+00 -1.29293315E+00 
C  -2.57260955E+00 +2.44697694E+00 +1.47666162E+00 
C  -4.11659864E+00 +2.67253331E+00 +1.50541214E+00 
C  -2.45630935E+00 -2.01324747E+00 +2.34663219E+00 
C  -2.46545628E-01 +2.63907673E+00 -2.56166138E+00 
P  +4.03069908E+00 -9.64745473E-01 +3.73692156E-01 
C  +4.72375297E+00 -1.61648196E+00 +2.00835094E+00 
Cl +2.11723211E+00 -2.21106624E-01 -2.29401064E+00 
Cl +1.23960168E+00 -1.35506145E+00 +2.51308505E+00 
C  +4.87715475E+00 +7.19309249E-01 +1.95231478E-01 
C  +4.94555079E+00 -2.01508286E+00 -9.06129858E-01 
C  -4.49430873E+00 -1.19106114E+00 -1.44005904E+00 
C  -3.09108404E+00 +4.64017966E-01 -2.77982756E+00 
C  -1.95646749E+00 +3.88191981E+00 +1.49659853E+00 
C  -2.21968521E+00 +1.68018085E+00 +2.78135129E+00 
H  +1.18570300E+00 -3.29484666E+00 +5.00565457E-01 
H  +1.63318756E+00 -2.94374784E+00 -1.29844194E+00 
H  -3.39135332E+00 -2.39307970E-03 +7.12002496E-01 
H  -2.30572010E+00 +2.36859436E+00 -6.82859646E-01 
C  -9.79728471E-01 -2.40146074E+00 -2.64163452E+00 
H  -2.76007912E+00 -4.62349289E+00 +1.98280933E+00 
H  -1.47922183E+00 -4.93216119E+00 -2.11769761E+00 
C  -2.38709380E+00 -6.47492154E+00 -1.88627941E-02 
C  +1.27596028E+00 +2.18779076E+00 +2.41339987E+00 
H  +2.93149804E+00 +4.03938598E+00 +1.59120458E+00 
H  +1.64372773E+00 +4.48623470E+00 -2.49175133E+00 
C  +3.45830888E+00 +5.50141606E+00 -6.87660510E-01 
H  +2.43194698E-01 +2.99874849E+00 -3.47535499E+00 
H  -1.24636430E+00 +3.09892279E+00 -2.52811861E+00 
H  -3.61128900E-01 +1.55772826E+00 -2.65646441E+00 
H  -2.49790431E+00 -2.71831880E+00 +3.18698891E+00 
H  -3.41770600E+00 -1.47577915E+00 +2.33207430E+00 
H  -1.65636840E+00 -1.29960700E+00 +2.55979942E+00 
H  +4.54960231E+00 +1.38305431E+00 +1.00378146E+00 
H  +4.57878712E+00 +1.15358206E+00 -7.65465050E-01 
H  +5.96958832E+00 +6.04269466E-01 +2.35882300E-01 
H  +5.82215707E+00 -1.56964204E+00 +2.00170946E+00 
H  +4.39244679E+00 -2.65215033E+00 +2.14889781E+00 
H  +4.31865850E+00 -1.02137184E+00 +2.83363030E+00 
H  +4.67218562E+00 -3.06876123E+00 -7.64874173E-01 
H  +6.03273941E+00 -1.89981571E+00 -7.92888649E-01 
H  +4.62968294E+00 -1.69242507E+00 -1.90384116E+00 
H  -1.20694236E+00 +1.27760638E+00 +2.77531662E+00 
H  -4.46672199E+00 +3.30762231E+00 +6.81752134E-01 
H  -2.91238727E+00 +8.47362960E-01 +2.95334771E+00 
H  -2.31216649E+00 +2.35653958E+00 +3.64450499E+00 
H  -4.36900893E+00 +3.18817835E+00 +2.44422582E+00 
H  -2.39782103E+00 +4.45689687E+00 +2.32462804E+00 
H  -4.68521970E+00 +1.73572415E+00 +1.49275506E+00 
H  -2.18127524E+00 +4.42434357E+00 +5.64883451E-01 
H  -8.74564364E-01 +3.88893622E+00 +1.62997079E+00 
H  -5.57194580E+00 +1.06676064E+00 -4.20394608E-01 
H  -5.56567835E+00 +1.16085633E+00 -2.18743848E+00 
H  -4.56407791E+00 +2.27629579E+00 -1.25529902E+00 
H  -4.92565386E+00 -1.44147011E+00 -4.58929772E-01 
H  -3.83645608E+00 -2.01062658E+00 -1.73364627E+00 
H  -5.32300727E+00 -1.15669642E+00 -2.16358414E+00 
H  -2.14037050E+00 -5.88757762E-02 -2.87990970E+00 
H  -2.90972023E+00 +1.53375569E+00 -2.93720682E+00 
H  -3.75048749E+00 +1.27936687E-01 -3.59425644E+00 
H  -2.34926716E+00 -6.92535032E+00 -1.02039063E+00 
H  -1.61341765E+00 -6.96600792E+00 +5.94923225E-01 
H  -3.36093604E+00 -6.72715413E+00 +4.28760114E-01 
H  -3.46166699E-01 -3.15199765E+00 -3.13389323E+00 
H  -1.82452419E+00 -2.21105360E+00 -3.32138024E+00 
H  -3.86350412E-01 -1.49022850E+00 -2.55427393E+00 
H  +2.27676083E+00 +2.23747415E+00 +2.86488866E+00 
H  +6.14305051E-01 +2.79469197E+00 +3.05049766E+00 
H  +9.49946644E-01 +1.14904909E+00 +2.47451456E+00 
H  +4.23710666E+00 +5.16493808E+00 -1.39204067E+00 
H  +3.01096472E+00 +6.41262961E+00 -1.11497610E+00 
H  +3.95669647E+00 +5.77991284E+00 +2.51083992E-01 
85
Ru9_9_PR2
C  -4.43841349E+00 -9.36212145E-01 -1.01776623E+00 
C  -5.19088800E+00 -7.57892341E-01 +1.57890867E-01 
C  -4.56172187E+00 -8.82242697E-02 +1.22848348E+00 
C  -3.23482140E+00 +3.88025266E-01 +1.15435552E+00 
C  -2.49654888E+00 +2.08471172E-01 -5.98619851E-02 
C  -3.10914044E+00 -4.64694444E-01 -1.16288457E+00 
N  -1.11839687E+00 +7.27848589E-01 -1.51167972E-01 
C  -2.26101000E-03 -6.07558757E-02 +1.73455230E-03 
N  +1.12217718E+00 +7.16896111E-01 +1.49824945E-01 
C  +7.86489255E-01 +2.21184477E+00 +1.57414519E-01 
C  -7.66871764E-01 +2.21907852E+00 -1.67969502E-01 
Ru -1.30516907E-02 -2.09545713E+00 +7.97138090E-03 
C  +1.25715284E+00 -3.55819564E+00 +4.51163017E-01 
C  -2.52790919E-02 -4.40221218E+00 +1.50259416E-02 
C  -1.29869457E+00 -3.54733238E+00 -4.26340630E-01 
C  +2.49474100E+00 +1.82377422E-01 +6.18142420E-02 
C  +3.23492118E+00 +3.46683016E-01 -1.15337960E+00 
C  +4.55674228E+00 -1.44010994E-01 -1.22444258E+00 
C  +5.17869962E+00 -8.13793749E-01 -1.49741661E-01 
C  +4.42430946E+00 -9.76950803E-01 +1.02691165E+00 
C  +3.10012923E+00 -4.90490759E-01 +1.16901107E+00 
C  +1.27366470E+00 +3.00668472E+00 +1.46352284E+00 
C  +8.45499177E-01 +4.50559699E+00 +1.40459538E+00 
C  -1.24562482E+00 +3.01095037E+00 -1.47898414E+00 
C  -2.80640869E+00 +3.04545443E+00 -1.53321077E+00 
C  +2.67156521E+00 +9.99778829E-01 -2.40142238E+00 
C  -2.66442741E+00 +1.04273907E+00 +2.39834576E+00 
Cl +8.32549764E-01 -2.22652018E+00 -2.32736296E+00 
Cl -8.59919032E-01 -2.20329930E+00 +2.34403176E+00 
C  -6.81673355E-01 +2.42123531E+00 -2.80086066E+00 
C  -8.01562775E-01 +4.50556717E+00 -1.42933571E+00 
C  +2.83472810E+00 +3.02494176E+00 +1.51759925E+00 
C  +7.03519375E-01 +2.43119815E+00 +2.78900888E+00 
H  +1.49341437E+00 -3.65336900E+00 +1.51485112E+00 
H  -3.28157251E-01 -4.99166332E+00 +8.87251281E-01 
H  -1.53595856E+00 -3.64649820E+00 -1.48944072E+00 
H  -2.14231746E+00 -3.63342393E+00 +2.63909374E-01 
H  +2.71299679E-01 -5.00019222E+00 -8.53551600E-01 
H  +2.09977483E+00 -3.65744471E+00 -2.38542706E-01 
H  -1.30377705E+00 +2.68472085E+00 +6.66565633E-01 
H  +1.32827101E+00 +2.66660424E+00 -6.79964710E-01 
C  +2.45504740E+00 -6.99372142E-01 +2.52987219E+00 
H  +4.87245972E+00 -1.49401669E+00 +1.87759640E+00 
H  +5.10392969E+00 -1.99787186E-02 -2.16078678E+00 
C  +6.58753095E+00 -1.36805543E+00 -2.77187725E-01 
C  -2.46642170E+00 -6.88798532E-01 -2.52244054E+00 
H  -5.10744978E+00 +4.72476006E-02 +2.16409886E+00 
H  -4.89209139E+00 -1.45371309E+00 -1.86524410E+00 
C  -6.60561191E+00 -1.29610117E+00 +2.88847134E-01 
H  -1.64858698E+00 +6.96450538E-01 +2.59920547E+00 
H  -3.27542952E+00 +7.86726382E-01 +3.27305458E+00 
H  -2.65653706E+00 +2.14180942E+00 +2.32297652E+00 
H  +3.27989146E+00 +7.31986182E-01 -3.27446789E+00 
H  +2.67527447E+00 +2.09931059E+00 -2.33277530E+00 
H  +1.65213857E+00 +6.63007982E-01 -2.60030056E+00 
H  +1.27625957E+00 +2.82969205E+00 +3.63967272E+00 
H  +7.55121613E-01 +1.34278325E+00 +2.83057747E+00 
H  -3.40522893E-01 +2.72952540E+00 +2.94041020E+00 
H  +3.26817562E+00 +3.36247541E+00 +5.63722041E-01 
H  +3.26945511E+00 +2.05240204E+00 +1.75484975E+00 
H  +3.16197660E+00 +3.73218205E+00 +2.29446500E+00 
H  +1.30316033E+00 +5.04057091E+00 +5.62074326E-01 
H  +1.18570228E+00 +4.99873490E+00 +2.32734946E+00 
H  -2.41289740E-01 +4.63647464E+00 +1.35268312E+00 
H  -3.12615991E+00 +3.75128933E+00 -2.31446428E+00 
H  -3.23620131E+00 +3.39349743E+00 -5.81457988E-01 
H  -3.25145317E+00 +2.07613257E+00 -1.76441988E+00 
H  +3.65491170E-01 +2.70746017E+00 -2.95404739E+00 
H  -1.25013996E+00 +2.82055893E+00 -3.65399875E+00 
H  -7.44888583E-01 +1.33319710E+00 -2.83570825E+00 
H  +2.86556955E-01 +4.62521888E+00 -1.37821144E+00 
H  -1.25348135E+00 +5.05058227E+00 -5.90157105E-01 
H  -1.13655058E+00 +4.99656169E+00 -2.35513576E+00 
H  -2.86303916E+00 -1.60608920E+00 -2.97841539E+00 
H  -2.71118522E+00 +1.36020603E-01 -3.20992116E+00 
H  -1.38189137E+00 -7.97377744E-01 -2.48635482E+00 
H  -7.03799905E+00 -1.54594558E+00 -6.89983203E-01 
H  -6.62266062E+00 -2.21318517E+00 +9.01517760E-01 
H  -7.27139320E+00 -5.68994515E-01 +7.78274938E-01 
H  +2.84189176E+00 -1.61799640E+00 +2.99152225E+00 
H  +2.70855264E+00 +1.27025405E-01 +3.21226985E+00 
H  +1.36942602E+00 -7.96644946E-01 +2.49438412E+00 
H  +7.25964634E+00 -6.53946013E-01 -7.76905420E-01 
H  +7.01952679E+00 -1.61043135E+00 +7.03708553E-01 
H  +6.59370363E+00 -2.29274119E+00 -8.78566340E-01 
99
Ru8_10_CH2O_PR2
C  -3.71518160E+00 -1.43467924E+00 +1.96440214E+00 
C  -4.59593671E+00 -2.15056895E+00 +1.10003676E+00 
C  -4.11721992E+00 -2.42156378E+00 -2.13172789E-01 
C  -2.83615393E+00 -2.04902622E+00 -6.89823690E-01 
C  -1.95789873E+00 -1.35893752E+00 +2.11737291E-01 
C  -2.44781038E+00 -1.06223455E+00 +1.51209363E+00 
N  -5.63903584E-01 -9.73942940E-01 -3.71685047E-02 
C  -1.57746268E-01 +3.27222760E-01 -3.43016593E-01 
N  +1.14493320E+00 +4.85307059E-01 +8.89015174E-02 
C  +1.64506946E+00 -7.42177306E-01 +9.07034235E-01 
C  +6.52304015E-01 -1.86703486E+00 +3.25279283E-01 
Ru -1.42993370E+00 +1.48825126E+00 -1.35996618E+00 
O  -3.07554271E+00 +2.55087744E+00 -2.52177102E+00 
C  -4.31829735E+00 +2.47384836E+00 -2.34236364E+00 
C  +2.02599229E+00 +1.56831985E+00 -3.24815841E-01 
C  +2.25357017E+00 +2.77059999E+00 +4.19390537E-01 
C  +3.19077573E+00 +3.70022873E+00 -9.14379006E-02 
C  +3.90524526E+00 +3.52024201E+00 -1.31258603E+00 
C  +3.60620592E+00 +2.34217525E+00 -2.06341027E+00 
C  +2.69252286E+00 +1.40674983E+00 -1.56556925E+00 
C  +1.41785266E+00 -3.61333078E-01 +2.42000814E+00 
C  +3.14499481E+00 -1.08835360E+00 +6.40598906E-01 
C  +1.10109353E+00 -2.50279719E+00 -1.04893721E+00 
C  +3.43222703E-01 -2.95931705E+00 +1.39452983E+00 
N  +4.84239840E+00 +4.46024768E+00 -1.76365977E+00 
C  +1.50650592E+00 +3.14879243E+00 +1.71538322E+00 
N  -5.87094432E+00 -2.55569847E+00 +1.52040766E+00 
C  -2.51376554E+00 -2.40794690E+00 -2.15444243E+00 
Cl -7.23127436E-01 +3.91599874E-01 -3.46556948E+00 
Cl -2.68484759E+00 +2.21055413E+00 +6.26402279E-01 
C  -4.75871555E-01 +3.00279566E+00 -1.68733778E+00 
H  -1.00534686E+00 +3.81541688E+00 -2.21936535E+00 
H  +4.06356265E+00 +2.15733444E+00 -3.03208956E+00 
H  +3.35035028E+00 +4.60912034E+00 +4.80527617E-01 
H  -4.76907425E+00 -2.93896967E+00 -9.09935043E-01 
H  -4.01585787E+00 -1.14406348E+00 +2.96770718E+00 
C  -2.39864885E+00 -3.94263862E+00 -2.39085798E+00 
H  -1.55623215E+00 -1.94667538E+00 -2.41533528E+00 
C  -3.56096742E+00 -1.82015023E+00 -3.14487157E+00 
H  +1.36359161E+00 -1.68868608E+00 -1.73748255E+00 
C  +6.47844626E-01 +4.43744189E+00 +1.55798964E+00 
C  +2.46934947E+00 +3.31045015E+00 +2.92894462E+00 
H  +8.00617651E-01 +2.34245959E+00 +1.94225439E+00 
H  -4.75597431E+00 +1.82207773E+00 -1.56861822E+00 
H  -5.00215806E+00 +3.07716217E+00 -2.96732914E+00 
H  +3.50029861E-01 -1.55812632E-01 +2.57179896E+00 
H  +1.92191517E+00 +6.00152859E-01 +2.53830943E+00 
C  +1.92612528E+00 -1.26975027E+00 +3.57469958E+00 
C  +4.26918229E+00 -2.28098187E-01 +1.27043220E+00 
H  +3.31202510E+00 -1.10877779E+00 -4.41162540E-01 
H  +3.28997697E+00 -2.12006404E+00 +9.92603471E-01 
H  +1.88251582E-01 -2.94010764E+00 -1.46379102E+00 
C  +2.19682519E+00 -3.60117157E+00 -1.11556002E+00 
C  -4.70622208E-01 -4.22183651E+00 +1.02382905E+00 
H  -1.64909661E-01 -2.48656189E+00 +2.24050809E+00 
H  +1.31916599E+00 -3.29679583E+00 +1.77150588E+00 
H  -4.58321396E-02 -4.77923566E+00 +1.80757150E-01 
H  -4.69894785E-01 -4.89991152E+00 +1.89320182E+00 
H  -1.51411238E+00 -3.99198921E+00 +7.92235639E-01 
H  +2.10502448E+00 -4.12669565E+00 -2.07999513E+00 
H  +3.21675443E+00 -3.20340842E+00 -1.06639663E+00 
H  +2.09789412E+00 -4.35729132E+00 -3.26171278E-01 
H  +5.23959012E+00 -6.63644083E-01 +9.80657384E-01 
H  +4.25807932E+00 +8.06461734E-01 +9.17045806E-01 
H  +4.23810612E+00 -2.14809668E-01 +2.36681435E+00 
H  +1.25030723E+00 -2.10081505E+00 +3.80366651E+00 
H  +2.91909320E+00 -1.69487728E+00 +3.38163492E+00 
H  +2.00737394E+00 -6.60819526E-01 +4.48983051E+00 
H  -1.81420038E+00 -4.86656877E-01 +2.18186212E+00 
H  -2.11296707E+00 -4.13612329E+00 -3.43677033E+00 
H  -1.64619542E+00 -4.40988516E+00 -1.74392942E+00 
H  -3.35637713E+00 -4.45330624E+00 -2.20749004E+00 
H  -3.21780556E+00 -1.97460887E+00 -4.17818339E+00 
H  -4.54575049E+00 -2.30065533E+00 -3.03941671E+00 
H  -3.68301963E+00 -7.40130534E-01 -3.00105917E+00 
H  +2.45296777E+00 +5.36148567E-01 -2.17321282E+00 
H  +1.88898083E+00 +3.45302370E+00 +3.85395697E+00 
H  +3.12006680E+00 +2.43549474E+00 +3.06611598E+00 
H  +3.12161643E+00 +4.18865675E+00 +2.81022288E+00 
H  +1.22783260E-01 +4.64800871E+00 +2.50253689E+00 
H  +1.26308411E+00 +5.31621029E+00 +1.31254848E+00 
H  -1.15387318E-01 +4.31524157E+00 +7.81620547E-01 
C  +5.09528928E+00 +5.68731063E+00 -9.97881934E-01 
C  +5.50332875E+00 +4.27737782E+00 -3.06340188E+00 
H  +6.21127000E+00 +5.09715492E+00 -3.23238775E+00 
H  +6.07159201E+00 +3.33222345E+00 -3.10082647E+00 
H  +4.78320002E+00 +4.27523955E+00 -3.90140138E+00 
H  +5.89299860E+00 +6.26289687E+00 -1.48179443E+00 
H  +4.20202200E+00 +6.33572640E+00 -9.36404174E-01 
H  +5.42489614E+00 +5.46314490E+00 +3.09382334E-02 
C  -6.35181730E+00 -2.20151328E+00 +2.86277203E+00 
C  -6.77091314E+00 -3.25822816E+00 +5.97624848E-01 
H  -7.36030182E+00 -2.60578318E+00 +3.00921611E+00 
H  -5.70530757E+00 -2.62238308E+00 +3.65228362E+00 
H  -6.40195820E+00 -1.10791626E+00 +3.01074302E+00 
H  -7.70361209E+00 -3.51032082E+00 +1.11572769E+00 
H  -7.03143091E+00 -2.64214077E+00 -2.82393994E-01 
H  -6.32764469E+00 -4.20090472E+00 +2.32484919E-01 
H  +5.78751372E-01 +3.16949648E+00 -1.46435037E+00 
98
Ru8_10_H2O_PR2
C  -2.09571428E+00 -1.67897964E+00 +3.94765546E+00 
C  -1.93292278E+00 -6.96018978E-01 +4.96692815E+00 
C  -1.41719400E+00 +5.67523592E-01 +4.55581630E+00 
C  -1.07131213E+00 +8.86486060E-01 +3.22448939E+00 
C  -1.26712846E+00 -1.14361602E-01 +2.21319087E+00 
C  -1.77326455E+00 -1.37460309E+00 +2.61884161E+00 
N  -9.28504816E-01 +7.95348823E-02 +8.00444194E-01 
C  +1.90682235E-01 -5.26167071E-01 +2.24638991E-01 
N  +3.10993573E-01 -3.73424095E-02 -1.06862093E+00 
C  -7.47899100E-01 +1.06529450E+00 -1.38333939E+00 
C  -1.87042723E+00 +6.45857769E-01 -2.93481198E-01 
Ru +1.05485987E+00 -2.03718475E+00 +1.20147775E+00 
O  +1.71152444E+00 -3.85348657E+00 +2.50745666E+00 
C  +1.53664630E+00 -1.81112979E-01 -1.84396919E+00 
C  +1.69464813E+00 -1.04257060E+00 -2.97492012E+00 
C  +2.93782457E+00 -1.03309525E+00 -3.65271763E+00 
C  +4.05409552E+00 -2.40481226E-01 -3.25496097E+00 
C  +3.89059082E+00 +5.51216221E-01 -2.07649827E+00 
C  +2.66039897E+00 +5.68586729E-01 -1.41084486E+00 
C  -1.13180790E+00 +9.24269127E-01 -2.88952541E+00 
C  -1.68469377E-01 +2.50273606E+00 -1.08309614E+00 
C  -2.74014173E+00 +1.77402366E+00 +3.37359815E-01 
C  -2.78135625E+00 -5.10128621E-01 -8.66067404E-01 
N  +5.25953659E+00 -2.51375546E-01 -3.97086374E+00 
C  +6.26887107E-01 -2.04595372E+00 -3.45350364E+00 
N  -2.25870994E+00 -9.57167164E-01 +6.30555494E+00 
C  -4.89329262E-01 +2.29170317E+00 +2.96954419E+00 
Cl +2.26235316E+00 -8.43010824E-01 +2.97819163E+00 
Cl -5.50793391E-01 -3.70776891E+00 +3.11935861E-01 
C  +2.50658993E+00 -2.44395584E+00 +1.81232825E-01 
H  +2.91032487E+00 -1.85783280E+00 -6.46908424E-01 
H  +3.06291681E+00 -3.35517483E+00 +4.71160225E-01 
H  +4.71002839E+00 +1.13909307E+00 -1.67058701E+00 
H  +3.04236867E+00 -1.69431473E+00 -4.50770557E+00 
H  -1.25405606E+00 +1.33442894E+00 +5.30698830E+00 
H  -2.47093455E+00 -2.67480320E+00 +4.17280017E+00 
C  -1.47169618E+00 +3.42778715E+00 +3.38306113E+00 
H  -3.06549675E-01 +2.38061397E+00 +1.89404173E+00 
C  +8.85171190E-01 +2.51376963E+00 +3.66358719E+00 
C  +2.08341839E-01 -1.82986799E+00 -4.93623041E+00 
H  -2.61064498E-01 -1.91362960E+00 -2.82483842E+00 
C  +1.08847154E+00 -3.51757848E+00 -3.24366456E+00 
H  +9.43748006E-01 -4.46383310E+00 +2.54301232E+00 
H  +1.91554358E+00 -3.45537452E+00 +3.38310373E+00 
C  +7.19225867E-01 +3.21654651E+00 -2.13499762E+00 
H  +3.85401601E-01 +2.45178550E+00 -1.36535043E-01 
H  -1.02093080E+00 +3.16979947E+00 -9.02160694E-01 
H  -1.98286673E-01 +1.06326648E+00 -3.44922763E+00 
C  -2.18962293E+00 +1.86516741E+00 -3.51320747E+00 
H  -1.44120933E+00 -1.06456841E-01 -3.08112071E+00 
H  -2.14024846E+00 -1.37719170E+00 -1.06902484E+00 
H  -3.17128325E+00 -1.75086569E-01 -1.83573709E+00 
C  -4.00414888E+00 -9.91045527E-01 -4.66728719E-02 
H  -3.25174013E+00 +1.31173430E+00 +1.19226079E+00 
C  -3.81229152E+00 +2.49036872E+00 -5.15979783E-01 
H  -2.08921289E+00 +2.53830149E+00 +7.64601755E-01 
H  -1.08140172E+00 +4.40286914E+00 +3.05046989E+00 
H  -2.47235490E+00 +3.29285360E+00 +2.95044139E+00 
H  -1.58803840E+00 +3.47888031E+00 +4.47561998E+00 
H  +1.27609546E+00 +3.51080078E+00 +3.40179100E+00 
H  +8.00064128E-01 +2.46793862E+00 +4.75971293E+00 
H  +1.61215100E+00 +1.75609704E+00 +3.35282790E+00 
H  +1.06517462E+00 +4.17221854E+00 -1.70724052E+00 
H  +1.60679580E+00 +2.64397463E+00 -2.41675253E+00 
H  +1.68549337E-01 +3.45831082E+00 -3.05329311E+00 
H  -2.18083300E+00 +1.72592146E+00 -4.60627141E+00 
H  -3.20704529E+00 +1.64586828E+00 -3.16991429E+00 
H  -1.99174412E+00 +2.92703621E+00 -3.32063707E+00 
H  -1.91111964E+00 -2.14638296E+00 +1.86723363E+00 
H  -3.74506024E+00 -1.32289657E+00 +9.61356420E-01 
H  -4.78418659E+00 -2.22571142E-01 +4.32556610E-02 
H  -4.45483367E+00 -1.85121452E+00 -5.67578941E-01 
H  -4.42496345E+00 +3.12142939E+00 +1.47759412E-01 
H  -3.37813927E+00 +3.15003151E+00 -1.27654806E+00 
H  -4.49376848E+00 +1.79541225E+00 -1.02162473E+00 
H  +2.56688074E+00 +1.16324952E+00 -5.03320314E-01 
H  -6.29266123E-01 -2.49820388E+00 -5.19053485E+00 
H  -1.09180768E-01 -7.96654036E-01 -5.13152585E+00 
H  +1.03224094E+00 -2.06089101E+00 -5.62792555E+00 
H  +2.88256627E-01 -4.20709089E+00 -3.55440270E+00 
H  +1.98576629E+00 -3.75278283E+00 -3.83610248E+00 
H  +1.30074245E+00 -3.71639082E+00 -2.18743218E+00 
C  +5.42786216E+00 -1.13471742E+00 -5.13189994E+00 
C  +6.41280473E+00 +5.19005185E-01 -3.48571696E+00 
H  +6.41687221E+00 -9.71368169E-01 -5.57579723E+00 
H  +5.35260571E+00 -2.20382738E+00 -4.86065434E+00 
H  +4.67553448E+00 -9.27570744E-01 -5.91181779E+00 
H  +7.24198092E+00 +4.23760771E-01 -4.19657184E+00 
H  +6.17349619E+00 +1.59201911E+00 -3.39618899E+00 
H  +6.76955994E+00 +1.65821011E-01 -2.50093296E+00 
C  -2.76435885E+00 -2.27902761E+00 +6.69613900E+00 
C  -2.01293201E+00 +5.28537681E-02 +7.34295301E+00 
H  -2.32420516E+00 -3.40224029E-01 +8.31792373E+00 
H  -9.44104403E-01 +3.23049579E-01 +7.41482847E+00 
H  -2.58645366E+00 +9.78126823E-01 +7.15855640E+00 
H  -3.00136577E+00 -2.27980424E+00 +7.76660101E+00 
H  -3.68738747E+00 -2.53948860E+00 +6.15039112E+00 
H  -2.02465027E+00 -3.08036919E+00 +6.51388477E+00 
108
Ru8_10_PMe3_PR2
C  +4.03123409E+00 +4.69559869E-02 +1.51464770E+00 
C  +4.99162794E+00 +2.24982103E-01 +4.75781943E-01 
C  +4.50447580E+00 +7.39730114E-01 -7.60929325E-01 
C  +3.15635482E+00 +1.09846448E+00 -9.95100557E-01 
C  +2.22198521E+00 +9.58561501E-01 +8.70117670E-02 
C  +2.69605426E+00 +4.13174709E-01 +1.30809145E+00 
N  +8.10333734E-01 +1.35379417E+00 +2.67217438E-02 
C  -2.09089917E-01 +4.15995688E-01 +3.51577050E-02 
N  -1.41934820E+00 +1.07705690E+00 +3.44078809E-02 
C  -1.22168195E+00 +2.60712355E+00 -2.20919018E-01 
C  +2.65698133E-01 +2.76546499E+00 +3.94321016E-01 
Ru +2.32953436E-01 -1.58674508E+00 +8.30186524E-02 
C  -1.37830414E+00 -2.42955806E+00 +1.02708428E-01 
C  -2.70233158E+00 +4.01027822E-01 -1.38515253E-01 
C  -3.67285443E+00 +2.18329526E-01 +8.98548159E-01 
C  -4.90144257E+00 -3.98373119E-01 +5.60319049E-01 
C  -5.22142641E+00 -8.70024652E-01 -7.45692093E-01 
C  -4.20855967E+00 -7.32515309E-01 -1.74224683E+00 
C  -2.99384042E+00 -1.15785623E-01 -1.42681446E+00 
C  -2.38194304E+00 +3.36331862E+00 +4.93071839E-01 
C  -1.21959959E+00 +2.90202079E+00 -1.77244810E+00 
C  +1.20635940E+00 +3.82790970E+00 -2.46095084E-01 
C  +2.05884878E-01 +2.92683859E+00 +1.96378799E+00 
N  -6.46233331E+00 -1.45798124E+00 -1.03465482E+00 
C  -3.45622293E+00 +5.97798421E-01 +2.37794148E+00 
N  +6.34343391E+00 -1.02900450E-01 +6.56536917E-01 
C  +2.80130144E+00 +1.58546600E+00 -2.41499733E+00 
P  +1.51554763E+00 -3.73794316E+00 +4.05253409E-02 
C  +1.87315251E+00 -4.64876572E+00 +1.66107286E+00 
Cl +2.67760463E-01 -1.73317409E+00 -2.42591801E+00 
Cl +2.51412397E-01 -1.61023573E+00 +2.59978344E+00 
C  +3.24238629E+00 -3.50049969E+00 -6.99081168E-01 
C  +7.99875958E-01 -5.11057565E+00 -1.04819255E+00 
H  -1.86148706E+00 -2.76311222E+00 -8.29827800E-01 
H  -1.88634908E+00 -2.66736411E+00 +1.05170465E+00 
H  -4.34840449E+00 -1.11365163E+00 -2.75078838E+00 
H  -5.62597525E+00 -5.31401886E-01 +1.35793684E+00 
H  +5.19800559E+00 +8.54363062E-01 -1.58828778E+00 
H  +4.30644215E+00 -3.69147718E-01 +2.48094073E+00 
H  +9.23025450E-01 -4.93070554E+00 +2.13016452E+00 
H  +2.39518730E+00 -3.97102757E+00 +2.34519699E+00 
H  +2.48080292E+00 -5.54529980E+00 +1.47055752E+00 
H  +3.12740651E+00 -3.11450152E+00 -1.71831905E+00 
H  +3.78709537E+00 -4.45517015E+00 -7.17769870E-01 
H  +3.79859957E+00 -2.76850718E+00 -1.02583439E-01 
H  +1.51573071E+00 -5.93820683E+00 -1.15341186E+00 
H  +5.67426508E-01 -4.68173643E+00 -2.02906296E+00 
H  -1.26017800E-01 -5.48251329E+00 -5.90286083E-01 
C  -4.51451807E+00 +1.61236704E+00 +2.90363336E+00 
H  -2.46618197E+00 +1.06085040E+00 +2.46338082E+00 
C  -3.43165600E+00 -6.53173194E-01 +3.30393367E+00 
H  +1.72751448E+00 +1.80525701E+00 -2.43137236E+00 
C  +3.04108332E+00 +4.83887544E-01 -3.48736813E+00 
C  +3.57435520E+00 +2.87570235E+00 -2.82040686E+00 
C  -2.56489942E+00 +3.03451692E+00 -2.53090435E+00 
H  -6.14842075E-01 +2.12595209E+00 -2.26083117E+00 
H  -6.88668844E-01 +3.84962742E+00 -1.92876171E+00 
H  -3.30736502E+00 +2.97003539E+00 +5.39221420E-02 
C  -2.45634501E+00 +4.90675926E+00 +4.28649841E-01 
H  -2.40614852E+00 +3.06777522E+00 +1.54411919E+00 
H  -5.14581982E-01 +3.72378047E+00 +2.18849777E+00 
C  +1.49886085E+00 +3.28004072E+00 +2.74136351E+00 
H  -2.14214932E-01 +2.00254114E+00 +2.38238087E+00 
C  +9.24510506E-01 +5.33532724E+00 -4.58010647E-02 
H  +1.27844024E+00 +3.63926883E+00 -1.31885645E+00 
H  +2.20613503E+00 +3.62260585E+00 +1.57936899E-01 
H  +1.79461026E+00 +5.90613237E+00 -4.08060869E-01 
H  +5.35776811E-02 +5.68177169E+00 -6.13964381E-01 
H  +7.71790599E-01 +5.60957795E+00 +1.00527222E+00 
H  +1.26830554E+00 +3.28093200E+00 +3.81925471E+00 
H  +2.30890085E+00 +2.56387517E+00 +2.58205808E+00 
H  +1.87896284E+00 +4.27970113E+00 +2.49149331E+00 
H  -2.34921361E+00 +3.15217868E+00 -3.60564908E+00 
H  -3.21172742E+00 +2.16093699E+00 -2.42022557E+00 
H  -3.13717634E+00 +3.91858755E+00 -2.21929134E+00 
H  -3.43639578E+00 +5.22728569E+00 +8.17048863E-01 
H  -1.69170417E+00 +5.39393989E+00 +1.04440263E+00 
H  -2.36763123E+00 +5.29975079E+00 -5.91534987E-01 
H  +4.10826640E+00 +2.28926565E-01 -3.57558389E+00 
H  +2.47610893E+00 -4.22718316E-01 -3.24870258E+00 
H  +2.70308978E+00 +8.44020067E-01 -4.47241282E+00 
H  +3.18640440E+00 +3.26162867E+00 -3.77652454E+00 
H  +3.48891260E+00 +3.67210707E+00 -2.06984493E+00 
H  +4.64576468E+00 +2.66990565E+00 -2.96245998E+00 
H  +1.98731319E+00 +2.51094117E-01 +2.11449085E+00 
H  -3.25610225E+00 -3.40920241E-01 +4.34579123E+00 
H  -4.38675013E+00 -1.19911740E+00 +3.27402136E+00 
H  -2.62151400E+00 -1.33545208E+00 +3.02624456E+00 
H  -4.23773960E+00 +1.95400341E+00 +3.91362876E+00 
H  -4.60513663E+00 +2.49536452E+00 +2.25719289E+00 
H  -5.51136775E+00 +1.15239462E+00 +2.97641628E+00 
H  -2.22278897E+00 -6.09633124E-02 -2.19130659E+00 
C  -7.46993849E+00 -1.62649350E+00 +1.93833659E-02 
C  -6.72779834E+00 -1.99707604E+00 -2.37493250E+00 
H  -8.37909900E+00 -2.06467037E+00 -4.09081814E-01 
H  -7.12274727E+00 -2.29509450E+00 +8.28574561E-01 
H  -7.74893174E+00 -6.60357998E-01 +4.74297239E-01 
H  -7.74643841E+00 -2.40091273E+00 -2.41254697E+00 
H  -6.64908826E+00 -1.21709525E+00 -3.15184144E+00 
H  -6.03179999E+00 -2.81282689E+00 -2.64206413E+00 
C  +7.30650879E+00 +7.12954735E-02 -4.37910716E-01 
C  +6.81003605E+00 -6.15812743E-01 +1.95158247E+00 
H  +7.89290377E+00 -7.82352248E-01 +1.91169802E+00 
H  +6.60987389E+00 +9.60454441E-02 +2.77132099E+00 
H  +6.33223417E+00 -1.57660509E+00 +2.21433108E+00 
H  +8.30384596E+00 -2.34854103E-01 -1.00945270E-01 
H  +7.04773948E+00 -5.43649620E-01 -1.31819493E+00 
H  +7.37259624E+00 +1.12377298E+00 -7.66549877E-01 
101
Ru9_10_PR2
C  -2.81263555E+00 -6.44670185E-01 -1.34789939E+00 
C  -2.45365786E+00 -6.62288277E-02 -1.03976704E-01 
C  -3.41155412E+00 -9.64158003E-02 +9.61805678E-01 
C  -4.68348227E+00 -6.53458705E-01 +6.93019281E-01 
C  -5.06292559E+00 -1.20643810E+00 -5.64838844E-01 
C  -4.07003796E+00 -1.20525945E+00 -1.59002134E+00 
N  -1.10772224E+00 +5.08464445E-01 +1.52049870E-03 
C  +1.49256623E-02 -2.76256740E-01 -1.73418690E-03 
N  +1.14763569E+00 +4.94432293E-01 -1.83776740E-02 
C  +7.82264952E-01 +1.98756416E+00 +2.69188377E-01 
C  -7.24145152E-01 +1.98776007E+00 -3.30399181E-01 
C  +2.48260214E+00 -9.74260997E-02 +1.27620497E-01 
C  +3.46425550E+00 -1.69291898E-01 -9.14379736E-01 
C  +4.71990692E+00 -7.40650904E-01 -6.01796837E-01 
C  +5.06019986E+00 -1.26990491E+00 +6.77363228E-01 
C  +4.04453590E+00 -1.22597741E+00 +1.67905768E+00 
C  +2.80348413E+00 -6.50211153E-01 +1.39362323E+00 
N  +6.32352459E+00 -1.81959516E+00 +9.34650138E-01 
C  +3.24546628E+00 +2.92304815E-01 -2.36961073E+00 
C  +3.37091551E+00 -8.82489165E-01 -3.38229430E+00 
Ru +4.29869410E-03 -2.29627914E+00 -2.23961960E-03 
Cl -5.15033537E-02 -2.41290378E+00 +2.48549211E+00 
C  -1.77315548E+00 +2.91062537E+00 +3.55437169E-01 
C  -1.66803584E+00 +4.44557036E+00 +2.03086052E-01 
C  -7.06434455E-01 +2.19515628E+00 -1.89435902E+00 
C  +1.84198044E+00 +2.87590503E+00 -4.45414225E-01 
C  +1.75469337E+00 +4.41610501E+00 -3.42706577E-01 
C  +7.69336713E-01 +2.24453646E+00 +1.82570374E+00 
C  +2.10981387E+00 +2.48078376E+00 +2.56628401E+00 
C  -3.15042671E+00 +3.96739063E-01 +2.39944780E+00 
C  -3.26523927E+00 -7.52106523E-01 +3.44276204E+00 
N  -6.34196397E+00 -1.73789547E+00 -7.79595034E-01 
C  +1.34605061E+00 -3.76096701E+00 +1.63269018E-02 
C  -6.83607940E-03 -4.60857177E+00 -1.98583564E-02 
C  -1.35131725E+00 -3.74762383E+00 -4.97143644E-02 
Cl +5.50392200E-02 -2.36549804E+00 -2.49459334E+00 
C  -4.09185978E+00 +1.56690658E+00 +2.81311122E+00 
C  +4.21263147E+00 +1.43975100E+00 -2.78744578E+00 
H  -1.90275018E+00 -3.83288337E+00 -9.89927906E-01 
H  -1.94818514E+00 -3.83845142E+00 +8.62896932E-01 
H  -4.25897642E+00 -1.64601706E+00 -2.56562430E+00 
H  -5.39782308E+00 -6.73141734E-01 +1.51020592E+00 
H  +5.45285153E+00 -7.92077944E-01 -1.40093187E+00 
H  +4.20319913E+00 -1.64517908E+00 +2.66936171E+00 
C  +6.61669725E+00 -2.40876931E+00 +2.24858598E+00 
H  +2.21604227E+00 +6.61835231E-01 -2.45086236E+00 
C  +7.33105633E+00 -1.90403042E+00 -1.30365165E-01 
H  -2.11459834E+00 +7.54323265E-01 +2.44595604E+00 
H  +1.19135060E-02 -5.20067390E+00 -9.41526817E-01 
H  -3.12749964E-02 -5.21033589E+00 +8.95342790E-01 
H  +1.93844055E+00 -3.84638081E+00 -8.99671008E-01 
H  +1.90040086E+00 -3.86404978E+00 +9.53166710E-01 
H  +2.81182312E+00 +2.57071595E+00 -3.23646430E-02 
H  +1.87506561E+00 +2.60875092E+00 -1.50399532E+00 
H  +2.45364095E-01 +1.40541989E+00 +2.30341800E+00 
H  +1.53569383E-01 +3.13422397E+00 +2.00922970E+00 
H  -1.92197534E-01 +1.33500368E+00 -2.34434733E+00 
H  -8.02635233E-02 +3.07142607E+00 -2.10507606E+00 
H  -1.80856537E+00 +2.67828563E+00 +1.42204560E+00 
H  -2.74697845E+00 +2.60345827E+00 -4.69814873E-02 
H  +2.67795388E+00 +4.84789616E+00 -7.60965372E-01 
H  +9.17534630E-01 +4.83255114E+00 -9.14596452E-01 
H  +1.66899046E+00 +4.77496837E+00 +6.90439990E-01 
H  -1.57907886E+00 +4.76984017E+00 -8.41150375E-01 
H  -2.58585646E+00 +4.90139052E+00 +6.07594077E-01 
H  -8.25548313E-01 +4.87047547E+00 +7.60776817E-01 
H  +1.90233364E+00 +2.56724015E+00 +3.64529832E+00 
H  +2.82519948E+00 +1.66491589E+00 +2.43512672E+00 
H  +2.60034711E+00 +3.41308206E+00 +2.25642827E+00 
H  -2.06697673E+00 -6.84589929E-01 -2.13674602E+00 
H  -2.99546739E+00 -3.74197738E-01 +4.44199302E+00 
H  -4.29140839E+00 -1.14517389E+00 +3.50271436E+00 
H  -2.58421195E+00 -1.57428085E+00 +3.20033907E+00 
H  -3.78535152E+00 +1.96791497E+00 +3.79226974E+00 
H  -4.08240670E+00 +2.39124852E+00 +2.08811472E+00 
H  -5.13299086E+00 +1.22520577E+00 +2.91105469E+00 
H  +2.03996668E+00 -6.56670904E-01 +2.16615028E+00 
H  +3.93691776E+00 +1.81932662E+00 -3.78412900E+00 
H  +4.19449106E+00 +2.28233480E+00 -2.08400969E+00 
H  +5.25154145E+00 +1.08304065E+00 -2.84905601E+00 
H  +3.12849135E+00 -5.25773944E-01 -4.39615117E+00 
H  +4.39334074E+00 -1.28863702E+00 -3.40909311E+00 
H  +2.67378087E+00 -1.69007682E+00 -3.13710232E+00 
H  +8.25359821E+00 -2.33886760E+00 +2.71651533E-01 
H  +6.99742016E+00 -2.53932520E+00 -9.70980612E-01 
H  +7.58144796E+00 -9.08247138E-01 -5.35072181E-01 
H  +7.65118697E+00 -2.77128895E+00 +2.26517882E+00 
H  +6.50896201E+00 -1.66898778E+00 +3.06020344E+00 
H  +5.95557873E+00 -3.26365440E+00 +2.47858435E+00 
C  -7.32414862E+00 -1.78160067E+00 +3.11286968E-01 
C  -6.67856220E+00 -2.34893234E+00 -2.07286259E+00 
H  -7.72224757E+00 -2.68428011E+00 -2.05921634E+00 
H  -6.56965279E+00 -1.63054815E+00 -2.90322116E+00 
H  -6.04504814E+00 -3.22601431E+00 -2.29749351E+00 
H  -8.26310736E+00 -2.21015500E+00 -5.81257044E-02 
H  -6.98014333E+00 -2.40327328E+00 +1.15782973E+00 
H  -7.54869735E+00 -7.72974426E-01 +6.99095434E-01 
C  -2.04305019E+00 +2.42350307E+00 -2.64427330E+00 
H  -1.83290100E+00 +2.47200538E+00 -3.72511851E+00 
H  -2.52302279E+00 +3.37117850E+00 -2.36596256E+00 
H  -2.76859481E+00 +1.62117848E+00 -2.48817589E+00 
89
Ru8_19_CH2O_PR2
C  +2.68481390E+00 +1.70967493E+00 -1.23169734E+00 
C  +1.83596698E+00 +1.83356836E+00 -1.01432329E-01 
C  +1.85433819E+00 +3.04463122E+00 +6.60321769E-01 
C  +2.79074145E+00 +4.04081406E+00 +2.68837159E-01 
C  +3.66579393E+00 +3.91130036E+00 -8.30831686E-01 
C  +3.58364447E+00 +2.72242322E+00 -1.59675752E+00 
N  +9.81782748E-01 +6.90704906E-01 +1.94571962E-01 
C  -2.36180442E-01 +4.50805223E-01 -4.14079113E-01 
N  -6.07383348E-01 -8.66219043E-01 -1.22420327E-01 
C  +5.95285742E-01 -1.68255058E+00 +4.20003034E-01 
C  +1.44665330E+00 -4.93263178E-01 +1.09290114E+00 
C  -2.00021514E+00 -1.32363194E+00 -3.37565306E-02 
C  -2.71198335E+00 -2.07180938E+00 -1.02726316E+00 
C  -4.03208747E+00 -2.49112140E+00 -6.99542732E-01 
C  -4.67563466E+00 -2.20998973E+00 +5.22205200E-01 
C  -3.95803572E+00 -1.44812812E+00 +1.47439705E+00 
C  -2.65651870E+00 -1.01909554E+00 +1.18958987E+00 
C  -6.09605175E+00 -2.67480022E+00 +7.97755909E-01 
C  -2.18056556E+00 -2.44980531E+00 -2.42273257E+00 
C  -3.10441824E+00 -1.92214002E+00 -3.55860213E+00 
Ru -1.38255616E+00 +1.49808868E+00 -1.67288474E+00 
C  -5.03809895E-01 +3.08091269E+00 -1.85779471E+00 
C  +1.02615098E+00 -1.04648082E-01 +2.56155220E+00 
C  +1.44047123E+00 -9.68897813E-01 +3.78568409E+00 
C  +2.98505282E+00 -7.56880119E-01 +1.01175065E+00 
C  +3.97753707E+00 +1.73740865E-01 +1.75359346E+00 
C  +1.24933037E+00 -2.32816055E+00 -8.64732691E-01 
C  +2.39887402E+00 -3.36646836E+00 -7.54819414E-01 
C  +2.09141990E-01 -2.76674661E+00 +1.47407517E+00 
C  -4.88993035E-01 -4.07951490E+00 +1.04461035E+00 
C  +9.01463808E-01 +3.36644835E+00 +1.82794263E+00 
C  +1.66713279E+00 +3.62798161E+00 +3.15883716E+00 
C  +4.64942770E+00 +5.01108592E+00 -1.19577117E+00 
O  -2.83822985E+00 +2.42526334E+00 -3.17117443E+00 
C  -4.08724189E+00 +2.30168855E+00 -3.23921677E+00 
Cl -2.57296353E-01 +3.93908808E-01 -3.57291486E+00 
Cl -3.04600455E+00 +2.15239654E+00 +9.40795630E-03 
C  -3.26574653E-02 +4.57324517E+00 +1.51880971E+00 
C  -1.98444354E+00 -3.98476796E+00 -2.59659754E+00 
H  -9.50867038E-01 +3.81087658E+00 -2.55756172E+00 
H  +4.21038126E+00 +2.59242567E+00 -2.48100106E+00 
H  +2.82323260E+00 +4.96816987E+00 +8.41078346E-01 
H  -4.58310534E+00 -3.06531113E+00 -1.44420944E+00 
H  -4.41986530E+00 -1.17421445E+00 +2.42473628E+00 
H  -1.21118484E+00 -1.96285682E+00 -2.56467832E+00 
H  +1.55495682E+00 -1.52076910E+00 -1.54300129E+00 
H  +2.42193940E-01 +2.50397618E+00 +1.97459458E+00 
H  -4.65087040E+00 +1.66521018E+00 -2.53731024E+00 
H  -4.65137276E+00 +2.84733260E+00 -4.01786793E+00 
H  -6.08365620E-02 +4.88097594E-02 +2.58669173E+00 
H  +1.46755834E+00 +8.81335347E-01 +2.71980281E+00 
H  +3.28130155E+00 -7.85188960E-01 -4.19052893E-02 
H  +3.14187290E+00 -1.77294885E+00 +1.39998103E+00 
H  +4.19987068E-01 -2.82621109E+00 -1.37501905E+00 
H  -4.18985427E-01 -2.30285815E+00 +2.24084028E+00 
H  +1.14690714E+00 -3.04690046E+00 +1.97448777E+00 
H  +6.87308783E-02 -4.63689217E+00 +2.83041493E-01 
H  -5.67741273E-01 -4.73136849E+00 +1.92993981E+00 
H  -1.50365671E+00 -3.91322481E+00 +6.73379995E-01 
H  +2.45414750E+00 -3.92554962E+00 -1.70283813E+00 
H  +3.38317354E+00 -2.91173271E+00 -5.97055931E-01 
H  +2.24227621E+00 -4.10240457E+00 +4.41722736E-02 
H  +4.99725258E+00 -2.11661406E-01 +1.59055905E+00 
H  +3.95579888E+00 +1.20157809E+00 +1.38127564E+00 
H  +3.81439876E+00 +2.00049630E-01 +2.83781388E+00 
H  +1.39920737E+00 -3.38166639E-01 +4.68845207E+00 
H  +7.74630101E-01 -1.82053814E+00 +3.96198125E+00 
H  +2.46334369E+00 -1.35892725E+00 +3.71246780E+00 
H  -2.13354699E+00 -4.04527057E-01 +1.91740366E+00 
H  -1.56897517E+00 -4.19366844E+00 -3.59466425E+00 
H  -1.29771193E+00 -4.40494196E+00 -1.85137532E+00 
H  -2.93793832E+00 -4.52780868E+00 -2.51325935E+00 
H  -2.62469932E+00 -2.09415706E+00 -4.53301571E+00 
H  -4.08099700E+00 -2.42923610E+00 -3.56703225E+00 
H  -3.27417666E+00 -8.42981378E-01 -3.46596178E+00 
H  +2.60236064E+00 +8.16833811E-01 -1.84747957E+00 
H  +9.52226818E-01 +3.72365952E+00 +3.99072658E+00 
H  +2.36937479E+00 +2.81884880E+00 +3.40421055E+00 
H  +2.24562076E+00 +4.56256040E+00 +3.11347655E+00 
H  -6.90091393E-01 +4.75895152E+00 +2.38212982E+00 
H  +5.35237769E-01 +5.49571150E+00 +1.32550921E+00 
H  -6.78097292E-01 +4.36986688E+00 +6.57071168E-01 
H  +4.32437953E-01 +3.37434320E+00 -1.38225289E+00 
H  +5.69074665E+00 +4.67692346E+00 -1.05556721E+00 
H  +4.54633062E+00 +5.30555204E+00 -2.25202083E+00 
H  +4.50333373E+00 +5.90953131E+00 -5.80822985E-01 
H  -6.43897253E+00 -3.40436556E+00 +5.11877734E-02 
H  -6.18205184E+00 -3.14183752E+00 +1.79126108E+00 
H  -6.79936313E+00 -1.82546174E+00 +7.80213377E-01 
88
Ru8_19_H2O_PR2
C  +2.88535102E+00 +3.89558637E-01 -1.19198862E+00 
C  +1.80631328E+00 -4.56228690E-01 -1.56469796E+00 
C  +2.01826077E+00 -1.45255871E+00 -2.56692915E+00 
C  +3.29152791E+00 -1.47505321E+00 -3.20190059E+00 
C  +4.35321859E+00 -6.07562736E-01 -2.87015641E+00 
C  +4.13552203E+00 +3.21283943E-01 -1.82216725E+00 
N  +5.45708388E-01 -2.49023265E-01 -8.58075063E-01 
C  +3.96453354E-01 -5.55796460E-01 +4.87788221E-01 
N  -7.50495577E-01 +1.03630187E-01 +9.39073040E-01 
C  -1.66936510E+00 +4.95064238E-01 -2.45428427E-01 
C  -5.21691359E-01 +7.75668250E-01 -1.35645804E+00 
C  -1.12882261E+00 +8.75209067E-02 +2.35702981E+00 
C  -9.77203906E-01 +1.22004278E+00 +3.22568477E+00 
C  -1.35119428E+00 +1.05401895E+00 +4.58293381E+00 
C  -1.83371579E+00 -1.55096295E-01 +5.13009842E+00 
C  -1.96141356E+00 -1.25644326E+00 +4.25609419E+00 
C  -1.61876907E+00 -1.12770564E+00 +2.89922712E+00 
C  -2.16682439E+00 -2.68943319E-01 +6.60837536E+00 
C  -4.23960838E-01 +2.59381891E+00 +2.80267728E+00 
C  +9.13557218E-01 +2.95023298E+00 +3.51263532E+00 
Ru +1.25110122E+00 -1.90298038E+00 +1.68517922E+00 
C  +2.76237459E+00 -2.38799608E+00 +7.93617348E-01 
C  -8.66194792E-01 +4.08047835E-01 -2.83435937E+00 
C  -1.92917792E+00 +1.22126044E+00 -3.61052644E+00 
C  +2.77340774E-02 +2.25221085E+00 -1.25532058E+00 
C  +9.21852808E-01 +2.82074501E+00 -2.38772606E+00 
C  -2.56599689E+00 +1.69165760E+00 +1.93651081E-01 
C  -3.61179366E+00 +2.27286662E+00 -7.86020238E-01 
C  -2.55170121E+00 -7.45200409E-01 -6.65966252E-01 
C  -3.80397544E+00 -1.10068512E+00 +1.73285618E-01 
C  +1.00188960E+00 -2.54664292E+00 -2.94237741E+00 
C  +1.51958204E+00 -3.96234651E+00 -2.55029829E+00 
C  +5.68747282E+00 -6.71594555E-01 -3.59494989E+00 
O  +1.86886894E+00 -3.51128425E+00 +3.24128871E+00 
Cl +2.34135480E+00 -4.57357068E-01 +3.34072135E+00 
Cl -2.82197173E-01 -3.69979573E+00 +9.43923052E-01 
C  +6.20316573E-01 -2.52896803E+00 -4.45105479E+00 
C  -1.45531021E+00 +3.73985317E+00 +3.03061674E+00 
H  +3.18209778E+00 -1.91332291E+00 -9.57390636E-02 
H  +3.33802930E+00 -3.22294601E+00 +1.23511591E+00 
H  +4.93902617E+00 +9.85495287E-01 -1.49830827E+00 
H  +3.46516862E+00 -2.22155256E+00 -3.97695274E+00 
H  -1.23881555E+00 +1.90679028E+00 +5.25327963E+00 
H  -2.33208323E+00 -2.21523701E+00 +4.62436857E+00 
H  -2.01684385E-01 +2.54644341E+00 +1.73171655E+00 
H  +9.24417598E-02 -2.37795739E+00 -2.35448479E+00 
H  +1.12672466E+00 -4.14852489E+00 +3.31852466E+00 
H  +2.02382705E+00 -3.01090027E+00 +4.07303984E+00 
H  +5.63643588E-01 +2.34885943E+00 -3.01932893E-01 
H  -8.36392949E-01 +2.92440165E+00 -1.18590023E+00 
H  +7.52725417E-02 +4.88467317E-01 -3.39151912E+00 
H  -1.14831997E+00 -6.46949720E-01 -2.88038375E+00 
H  -1.89989909E+00 -1.62667583E+00 -7.08913047E-01 
H  -2.90567127E+00 -5.68949881E-01 -1.68915372E+00 
H  -3.10660913E+00 +1.34869041E+00 +1.08602772E+00 
H  -1.93380448E+00 +2.51412846E+00 +5.31855102E-01 
H  -1.08217387E+00 +4.67689433E+00 +2.58765084E+00 
H  -2.43506672E+00 +3.51773245E+00 +2.58633046E+00 
H  -1.61423981E+00 +3.92721674E+00 +4.10268282E+00 
H  +1.29036926E+00 +3.91285452E+00 +3.13056089E+00 
H  +7.81415374E-01 +3.05395884E+00 +4.59985067E+00 
H  +1.67227285E+00 +2.17995303E+00 +3.33887608E+00 
H  +1.26431903E+00 +3.82575325E+00 -2.09107377E+00 
H  +1.81143534E+00 +2.21706039E+00 -2.58438551E+00 
H  +3.75734625E-01 +2.93466694E+00 -3.33296599E+00 
H  -1.89407006E+00 +9.19670462E-01 -4.66964166E+00 
H  -2.94957800E+00 +1.03403549E+00 -3.25751100E+00 
H  -1.75618042E+00 +2.30400619E+00 -3.57682781E+00 
H  -1.73193393E+00 -1.98643926E+00 +2.24434717E+00 
H  -3.58378051E+00 -1.27080211E+00 +1.22995973E+00 
H  -4.58525830E+00 -3.31044785E-01 +1.13320771E-01 
H  -4.23553034E+00 -2.03348837E+00 -2.23765322E-01 
H  -4.24628195E+00 +2.98680238E+00 -2.36934059E-01 
H  -3.15493744E+00 +2.82174656E+00 -1.61769183E+00 
H  -4.27555086E+00 +1.50962461E+00 -1.21003301E+00 
H  +2.73412154E+00 +1.09369236E+00 -3.75548826E-01 
H  -1.86641876E-01 -3.25378658E+00 -4.64051560E+00 
H  +2.74264289E-01 -1.54090127E+00 -4.78258051E+00 
H  +1.47155459E+00 -2.81411323E+00 -5.08692897E+00 
H  +7.55222225E-01 -4.71619971E+00 -2.79347464E+00 
H  +2.43814344E+00 -4.22527388E+00 -3.09592834E+00 
H  +1.71723904E+00 -4.03002825E+00 -1.47479758E+00 
H  +6.52791081E+00 -7.20151679E-01 -2.88517735E+00 
H  +5.75199530E+00 -1.54815276E+00 -4.25390487E+00 
H  +5.84424842E+00 +2.24703707E-01 -4.21810441E+00 
H  -2.61857095E+00 +6.56002281E-01 +6.99643409E+00 
H  -2.86453895E+00 -1.09542769E+00 +6.80457315E+00 
H  -1.25653085E+00 -4.58951412E-01 +7.20230042E+00 
98
Ru8_19_PMe3_PR2
C  +4.08459137E+00 -9.44513700E-04 +1.60233684E+00 
C  +4.99288401E+00 +2.02153428E-01 +5.29581359E-01 
C  +4.49991544E+00 +7.12800974E-01 -7.11948325E-01 
C  +3.09579562E+00 +9.14620042E-01 -8.18763042E-01 
C  +2.18176224E+00 +6.71491674E-01 +2.27128749E-01 
C  +2.70870988E+00 +2.25112090E-01 +1.46363372E+00 
N  +6.39412659E+00 -1.28481958E-01 +7.89822965E-01 
C  +7.18480717E+00 +6.02746848E-01 +1.65249911E+00 
N  +8.36151992E+00 -9.64233876E-02 +1.86790225E+00 
C  +8.55493284E+00 -1.20063464E+00 +7.88415031E-01 
C  +6.99478830E+00 -1.55000213E+00 +5.35788661E-01 
C  +9.42281942E+00 +4.35520180E-01 +2.73083751E+00 
C  +9.77172154E+00 -1.19866199E-01 +4.00889208E+00 
C  +1.08596451E+01 +4.74525016E-01 +4.69822157E+00 
C  +1.15948701E+01 +1.58100075E+00 +4.21692373E+00 
C  +1.11965376E+01 +2.13655964E+00 +2.98141317E+00 
C  +1.01331593E+01 +1.56811303E+00 +2.25833078E+00 
C  +1.27626193E+01 +2.14596383E+00 +5.00966313E+00 
C  +9.04687563E+00 -1.28826802E+00 +4.70429331E+00 
C  +9.99148037E+00 -2.49547466E+00 +4.98323196E+00 
Ru +6.91135399E+00 +2.46179520E+00 +2.48189856E+00 
Cl +7.95058735E+00 +3.55471074E+00 +4.67510656E-01 
C  +6.58267659E+00 -1.99028102E+00 -9.01336079E-01 
C  +7.04645583E+00 -3.35507398E+00 -1.46081564E+00 
C  +6.46331825E+00 -2.56784257E+00 +1.61937015E+00 
C  +5.07156858E+00 -3.22509566E+00 +1.43688038E+00 
C  +9.46320249E+00 -2.31527108E+00 +1.38688087E+00 
C  +9.84370818E+00 -3.54595584E+00 +5.31798739E-01 
C  +9.20095168E+00 -5.71508735E-01 -5.08296871E-01 
C  +1.07291106E+01 -3.20881847E-01 -5.53211920E-01 
C  +5.37338351E+00 +1.11073923E+00 -1.91726082E+00 
C  +5.30542886E+00 +2.63993007E+00 -2.20132317E+00 
C  +6.89017728E-01 +8.94159701E-01 +4.57385536E-02 
C  +5.27108296E+00 +3.00851797E+00 +1.91916926E+00 
P  +7.27130101E+00 +4.55367837E+00 +3.81550109E+00 
C  +5.74179717E+00 +5.25370569E+00 +4.68131875E+00 
Cl +5.87720036E+00 +1.54115928E+00 +4.56893051E+00 
C  +5.00584725E+00 +3.28026243E-01 -3.21252834E+00 
C  +8.36811440E+00 -8.44619559E-01 +6.03257143E+00 
C  +7.99833846E+00 +6.07873933E+00 +2.96263879E+00 
C  +8.45729996E+00 +4.27861091E+00 +5.26619045E+00 
H  +4.37078276E+00 +2.84002385E+00 +2.53211761E+00 
H  +5.14794402E+00 +3.56750834E+00 +9.77451670E-01 
H  +2.04993708E+00 +6.11602525E-02 +2.31870530E+00 
H  +2.70361834E+00 +1.29375343E+00 -1.76254706E+00 
H  +1.11412042E+01 +5.81668592E-02 +5.66600708E+00 
H  +1.17149742E+01 +3.00479249E+00 +2.57049076E+00 
H  +7.32306612E+00 +6.39811773E+00 +2.16029727E+00 
H  +8.95713556E+00 +5.81035332E+00 +2.50541010E+00 
H  +8.13505832E+00 +6.89261183E+00 +3.68900609E+00 
H  +8.04364485E+00 +3.48906081E+00 +5.90383799E+00 
H  +8.57433849E+00 +5.20613442E+00 +5.84448365E+00 
H  +9.43346545E+00 +3.95650155E+00 +4.88671791E+00 
H  +6.02023977E+00 +6.06878798E+00 +5.36427238E+00 
H  +5.26140919E+00 +4.44159320E+00 +5.23802602E+00 
H  +5.04391178E+00 +5.63275830E+00 +3.92354583E+00 
H  +6.41764978E+00 +8.92073168E-01 -1.66538603E+00 
H  +8.24227676E+00 -1.62777613E+00 +4.04224365E+00 
H  +6.49145115E+00 -2.06560303E+00 +2.59590792E+00 
H  +7.18416924E+00 -3.39304703E+00 +1.67841173E+00 
H  +5.48555847E+00 -1.98770229E+00 -9.11131224E-01 
H  +6.88711199E+00 -1.21682298E+00 -1.60949782E+00 
H  +8.97504873E+00 -1.24083164E+00 -1.34810925E+00 
H  +8.68566881E+00 +3.75220958E-01 -7.17755516E-01 
H  +9.02090034E+00 -2.67666829E+00 +2.31691208E+00 
H  +1.03971739E+01 -1.81629177E+00 +1.67696390E+00 
H  +1.06271960E+01 -4.11158593E+00 +1.06093325E+00 
H  +9.00190899E+00 -4.23054853E+00 +3.76849610E-01 
H  +1.02464663E+01 -3.27770988E+00 -4.52488188E-01 
H  +1.09705083E+01 +1.82011848E-01 -1.50364263E+00 
H  +1.10871111E+01 +3.23340963E-01 +2.53781245E-01 
H  +1.13109437E+01 -1.25201078E+00 -5.24214240E-01 
H  +4.85733302E+00 -3.84003930E+00 +2.32627899E+00 
H  +4.25906324E+00 -2.50086539E+00 +1.33736441E+00 
H  +5.03541519E+00 -3.89449568E+00 +5.67258897E-01 
H  +6.51184579E+00 -3.54395038E+00 -2.40552102E+00 
H  +8.11802370E+00 -3.37801892E+00 -1.68858327E+00 
H  +6.82550975E+00 -4.19626035E+00 -7.91980837E-01 
H  +9.10985761E+00 -5.18380064E-01 +6.77731218E+00 
H  +7.65953986E+00 -2.82449331E-02 +5.85947912E+00 
H  +7.81390304E+00 -1.69261187E+00 +6.46602650E+00 
H  +9.40647852E+00 -3.35116272E+00 +5.35555087E+00 
H  +1.05378487E+01 -2.81911566E+00 +4.08750903E+00 
H  +1.07363931E+01 -2.25001660E+00 +5.75434971E+00 
H  +9.83525328E+00 +2.01406385E+00 +1.31401548E+00 
H  +5.94285089E+00 +2.88447521E+00 -3.06559161E+00 
H  +4.28113128E+00 +2.96513723E+00 -2.43754574E+00 
H  +5.67593078E+00 +3.21780258E+00 -1.34861482E+00 
H  +5.73459359E+00 +5.55502886E-01 -4.00626574E+00 
H  +4.99741280E+00 -7.59264285E-01 -3.05942377E+00 
H  +4.01321936E+00 +6.16706679E-01 -3.58865521E+00 
H  +4.48211064E+00 -3.08884038E-01 +2.56600599E+00 
H  +2.85663653E-01 +1.56113451E+00 +8.24212475E-01 
H  +4.58662744E-01 +1.34064497E+00 -9.31301849E-01 
H  +1.32748068E-01 -5.51827009E-02 +1.17824909E-01 
H  +1.24700042E+01 +2.38523753E+00 +6.04447530E+00 
H  +1.35911752E+01 +1.42115681E+00 +5.06977442E+00 
H  +1.31578104E+01 +3.06276921E+00 +4.55108560E+00 
91
Ru9_19_PR2
C  -1.09264491E+00 -3.08027569E+00 +2.55076122E-01 
C  -5.13188287E-01 -2.32785442E+00 -7.99180031E-01 
C  -6.07139358E-01 -2.81739061E+00 -2.14118334E+00 
C  -1.23709032E+00 -4.07828111E+00 -2.32583467E+00 
C  -1.79031652E+00 -4.84687388E+00 -1.28035175E+00 
C  -1.72297912E+00 -4.31144650E+00 +2.77725490E-02 
N  +1.33417929E-01 -1.06116895E+00 -4.26080147E-01 
C  -5.86728898E-01 +2.04261023E-02 +1.34366721E-02 
N  +2.57049710E-01 +1.02893569E+00 +4.03988441E-01 
C  +1.71380499E+00 +7.25305751E-01 -7.56754118E-02 
C  +1.63966623E+00 -8.94953985E-01 -4.09877679E-02 
C  -2.45268738E-01 +2.34841572E+00 +8.14446193E-01 
C  -8.15326095E-01 +3.15572039E+00 -2.02003667E-01 
C  -1.31136988E+00 +4.44139423E+00 +6.26168186E-02 
C  -1.25011336E+00 +4.97254401E+00 +1.37108357E+00 
C  -7.02591497E-01 +4.15204344E+00 +2.38130386E+00 
C  -2.08164327E-01 +2.83963239E+00 +2.16009097E+00 
C  +2.86395573E-01 +2.04880867E+00 +3.38582351E+00 
C  +1.49968598E+00 +2.72908201E+00 +4.08730819E+00 
C  -1.79101784E+00 +6.35602088E+00 +1.69270719E+00 
Ru -2.60444862E+00 +1.15891406E-01 +7.54962378E-02 
Cl -2.71262933E+00 +9.98620350E-01 -2.24630551E+00 
C  +2.48642434E+00 -1.68271612E+00 -1.08249988E+00 
C  +4.02697898E+00 -1.71860583E+00 -9.54317353E-01 
C  +1.88256209E+00 -1.43193827E+00 +1.42141571E+00 
C  +2.02725939E+00 -2.95531099E+00 +1.66257724E+00 
C  +2.69448620E+00 +1.42824499E+00 +9.07464438E-01 
C  +4.22048181E+00 +1.32175942E+00 +6.81313283E-01 
C  +1.91190634E+00 +1.24195337E+00 -1.55212711E+00 
C  +2.18262782E+00 +2.74594804E+00 -1.80635258E+00 
C  -1.22588063E-01 -2.07355965E+00 -3.39975596E+00 
C  +9.75225618E-01 -2.86169359E+00 -4.17480651E+00 
C  -2.43915063E+00 -6.19521028E+00 -1.54573066E+00 
C  -1.29764385E+00 -1.73987896E+00 -4.36414566E+00 
Cl -2.65278298E+00 -7.59140596E-01 +2.40233982E+00 
C  -4.13427217E+00 -1.07866592E+00 -3.50394167E-01 
C  -4.91072192E+00 +2.25061928E-01 +1.45420808E-01 
C  -3.98635800E+00 +1.44754684E+00 +5.91405513E-01 
C  -8.49854716E-01 +1.82014915E+00 +4.42448282E+00 
H  -4.06187399E+00 +2.31451705E+00 -7.06785376E-02 
H  -4.03436419E+00 +1.66244733E+00 +1.66344209E+00 
H  -1.74753829E+00 +5.02286011E+00 -7.51380968E-01 
H  -6.73560851E-01 +4.54554370E+00 +3.39775245E+00 
H  -1.31233190E+00 -4.46835820E+00 -3.34072078E+00 
H  -2.16480752E+00 -4.84787805E+00 +8.69629658E-01 
H  +3.00480607E-01 -1.11356386E+00 -3.08069356E+00 
H  +5.97920620E-01 +1.05546783E+00 +3.04149790E+00 
H  -5.51595163E+00 +5.75899279E-01 -6.97581535E-01 
H  -5.49595276E+00 -6.93010087E-02 +1.02347272E+00 
H  -4.26739371E+00 -1.28662979E+00 -1.41657551E+00 
H  -4.25105258E+00 -1.93564371E+00 +3.18661313E-01 
H  +2.12686002E+00 -2.71884821E+00 -1.03465572E+00 
H  +2.23974550E+00 -1.33077028E+00 -2.08621847E+00 
H  +1.07545561E+00 -1.05140617E+00 +2.06167417E+00 
H  +2.80940175E+00 -9.72721009E-01 +1.78900082E+00 
H  +1.03368683E+00 +9.40277982E-01 -2.13855002E+00 
H  +2.76658574E+00 +6.99521907E-01 -1.97674301E+00 
H  +2.48077967E+00 +1.09769156E+00 +1.92588412E+00 
H  +2.43003921E+00 +2.49335251E+00 +8.79489930E-01 
H  +4.41858342E+00 -2.46883227E+00 -1.65937659E+00 
H  +4.49535773E+00 -7.61571854E-01 -1.21083551E+00 
H  +4.37026749E+00 -2.00518959E+00 +4.74080937E-02 
H  +4.52420857E+00 +1.57736862E+00 -3.41333816E-01 
H  +4.72394641E+00 +2.03108361E+00 +1.35709419E+00 
H  +4.61376053E+00 +3.24951872E-01 +9.11173307E-01 
H  +2.12007911E+00 -3.12747928E+00 +2.74712675E+00 
H  +1.16836219E+00 -3.53479154E+00 +1.31435879E+00 
H  +2.92753730E+00 -3.37355186E+00 +1.19305232E+00 
H  -8.97145314E-01 +2.75237039E+00 -1.20690816E+00 
H  -4.77690155E-01 +1.19047814E+00 +5.24825885E+00 
H  -1.19599936E+00 +2.76847376E+00 +4.86174680E+00 
H  -1.70305473E+00 +1.30611466E+00 +3.97034076E+00 
H  +1.88804098E+00 +2.07372146E+00 +4.88267449E+00 
H  +2.32130610E+00 +2.94694839E+00 +3.39246764E+00 
H  +1.20635197E+00 +3.67800327E+00 +4.55984321E+00 
H  -1.07742259E+00 -2.66964648E+00 +1.26028289E+00 
H  +1.36969833E+00 -2.24394011E+00 -4.99681479E+00 
H  +1.81671126E+00 -3.15469602E+00 -3.53340885E+00 
H  +5.66182491E-01 -3.77926690E+00 -4.62256296E+00 
H  -9.23060506E-01 -1.14527483E+00 -5.21250345E+00 
H  -1.75657449E+00 -2.65154330E+00 -4.77468841E+00 
H  -2.06920724E+00 -1.15079474E+00 -3.85817704E+00 
H  +2.22065346E+00 +2.91226394E+00 -2.89510876E+00 
H  +3.14666788E+00 +3.07647268E+00 -1.39738867E+00 
H  +1.40633614E+00 +3.40226285E+00 -1.40470401E+00 
H  -1.81994560E+00 +6.99688143E+00 +8.00283504E-01 
H  -2.82018384E+00 +6.29568013E+00 +2.08589995E+00 
H  -1.18225125E+00 +6.86308139E+00 +2.45590020E+00 
H  -3.41135588E+00 -6.27947241E+00 -1.03620492E+00 
H  -2.60471324E+00 -6.36437850E+00 -2.61862754E+00 
H  -1.80827888E+00 -7.01971534E+00 -1.17317312E+00 
89
Ru8_20_CH2O_PR2
Ru +2.23186618E-01 -1.76642964E+00 +3.58689632E-01 
C  +4.27553896E+00 +3.85040334E-01 -1.61685782E+00 
C  +5.07268474E+00 -1.85659516E-01 -6.04296300E-01 
C  +4.50603275E+00 -3.63580636E-01 +6.71774904E-01 
C  +3.18331392E+00 +4.12714243E-02 +9.75479548E-01 
C  +2.38333673E+00 +6.22511806E-01 -6.63496878E-02 
C  +2.94303043E+00 +7.76579154E-01 -1.37944930E+00 
N  +9.98175256E-01 +1.07545331E+00 +1.67821898E-01 
C  -9.25009140E-02 +2.13742106E-01 +9.78759907E-02 
N  -1.24347237E+00 +9.62404366E-01 -5.97883793E-02 
C  -9.78119022E-01 +2.47352235E+00 -5.95585368E-02 
C  +5.84730565E-01 +2.54691624E+00 +1.92565732E-01 
O  +1.19886056E+00 -3.65293368E+00 +8.12644043E-01 
C  +2.34463419E+00 -4.07027092E+00 +4.86307096E-01 
C  -2.59503564E+00 +4.00587582E-01 -8.98654010E-03 
C  -3.15065188E+00 -2.65258744E-01 -1.15212865E+00 
C  -4.47723270E+00 -7.47278975E-01 -1.07598563E+00 
C  -5.26455253E+00 -5.93280738E-01 +8.18243173E-02 
C  -4.69555997E+00 +4.18319367E-02 +1.20590735E+00 
C  -3.37362367E+00 +5.36498681E-01 +1.18767770E+00 
C  -1.57722053E+00 +3.29520278E+00 -1.30628140E+00 
C  -1.20404614E+00 +4.80733685E+00 -1.20836068E+00 
C  +1.07066341E+00 +3.34337066E+00 +1.50059783E+00 
C  +2.62536096E+00 +3.48718448E+00 +1.46733489E+00 
C  -2.84630603E+00 +1.15945612E+00 +2.46703721E+00 
C  +2.16666694E+00 +1.31343474E+00 -2.56456590E+00 
Cl +9.62401007E-01 -2.20404483E+00 -1.96520500E+00 
Cl -3.84030516E-01 -1.63950323E+00 +2.77633900E+00 
C  -1.45019391E+00 -2.41228744E+00 +5.21236699E-02 
C  +6.06547156E-01 +2.67432426E+00 +2.82464375E+00 
C  +5.31979740E-01 +4.80710548E+00 +1.53475135E+00 
C  -3.13886788E+00 +3.25649813E+00 -1.27410116E+00 
C  -1.07057178E+00 +2.81469915E+00 -2.69317305E+00 
H  -2.17976702E+00 -2.51322591E+00 +8.69546046E-01 
H  -1.71472692E+00 -2.82818273E+00 -9.32801824E-01 
H  -1.48839334E+00 +2.88353900E+00 +8.19656990E-01 
H  +1.06803735E+00 +3.04116036E+00 -6.59288333E-01 
C  -2.43483001E+00 -4.75138198E-01 -2.47705604E+00 
H  -5.28424220E+00 +1.38087322E-01 +2.11486589E+00 
H  -4.91237260E+00 -1.25123702E+00 -1.93829494E+00 
C  +2.76761608E+00 -1.35922701E-01 +2.42743672E+00 
H  +5.11093995E+00 -8.03060665E-01 +1.46190614E+00 
H  +4.69970999E+00 +4.99713574E-01 -2.61302032E+00 
H  +2.64051124E+00 +9.93381631E-01 -3.50049283E+00 
H  +2.14267359E+00 +2.41389472E+00 -2.57410696E+00 
H  +1.14132001E+00 +9.41113802E-01 -2.57251891E+00 
H  -3.48151582E+00 +8.70821599E-01 +3.31395979E+00 
H  -2.85129124E+00 +2.26003790E+00 +2.42420595E+00 
H  -1.83242968E+00 +8.16870012E-01 +2.68890039E+00 
H  +2.64190129E+00 -5.09215630E+00 +7.75752350E-01 
H  +3.05682754E+00 -3.45249661E+00 -8.09114368E-02 
H  +2.94984909E+00 +4.14369268E+00 +2.28834822E+00 
H  +2.96104941E+00 +3.95083501E+00 +5.26366470E-01 
H  +3.15368161E+00 +2.53996446E+00 +1.57759644E+00 
H  +8.93671293E-01 +5.28094588E+00 +2.45933399E+00 
H  -5.62307169E-01 +4.85942227E+00 +1.55757834E+00 
H  +8.96410078E-01 +5.41276598E+00 +6.95391507E-01 
H  +1.17044708E+00 +3.09772366E+00 +3.66915529E+00 
H  +7.52356871E-01 +1.59442709E+00 +2.83092497E+00 
H  -4.54726765E-01 +2.87136978E+00 +3.02122179E+00 
H  -3.53000060E+00 +3.52891061E+00 -2.82146989E-01 
H  -3.55491428E+00 +2.28407304E+00 -1.54472602E+00 
H  -3.53159972E+00 +3.99177665E+00 -1.99212733E+00 
H  -1.63333703E+00 +5.29218080E+00 -3.22629236E-01 
H  -1.61382794E+00 +5.31989383E+00 -2.09121380E+00 
H  -1.21717417E-01 +4.97717196E+00 -1.21278206E+00 
H  -1.08929723E+00 +1.73063132E+00 -2.79769014E+00 
H  -4.93920834E-02 +3.16023258E+00 -2.89301552E+00 
H  -1.70991717E+00 +3.23898333E+00 -3.48164859E+00 
H  -2.72090327E+00 -1.44383808E+00 -2.90837202E+00 
H  -2.73617869E+00 +2.92818239E-01 -3.20584129E+00 
H  -1.34820539E+00 -4.73318300E-01 -2.38944333E+00 
H  +3.30195664E+00 -9.87900539E-01 +2.86941756E+00 
H  +3.04311584E+00 +7.50083744E-01 +3.01956009E+00 
H  +1.70298248E+00 -3.21598424E-01 +2.57136941E+00 
C  -6.66012700E+00 -1.13012277E+00 +7.13222020E-02 
C  +6.47647603E+00 -5.78992720E-01 -9.35123104E-01 
O  -7.20808503E+00 -1.69945115E+00 -9.01211377E-01 
O  +7.04302577E+00 -3.79839041E-01 -2.03439236E+00 
O  -7.31221851E+00 -9.27153112E-01 +1.29196405E+00 
O  +7.11476445E+00 -1.21122364E+00 +1.38801361E-01 
C  +8.51470672E+00 -1.63215537E+00 -8.57139793E-02 
H  +8.57135507E+00 -2.35143921E+00 -9.14296992E-01 
H  +8.82013623E+00 -2.09604484E+00 +8.58493360E-01 
H  +9.14492186E+00 -7.62706446E-01 -3.18447633E-01 
C  -8.69641377E+00 -1.43813412E+00 +1.39087116E+00 
H  -9.34138576E+00 -9.47729000E-01 +6.48674311E-01 
H  -8.71688614E+00 -2.52429421E+00 +1.22676143E+00 
H  -9.01158826E+00 -1.18966628E+00 +2.41009429E+00 
88
Ru8_20_H2O_PR2
C  +3.39834730E+00 +1.79650482E+00 -2.83505737E+00 
C  +4.44024472E+00 +8.61670639E-01 -2.99964146E+00 
C  +4.39620339E+00 -3.28007201E-01 -2.24968213E+00 
C  +3.36867230E+00 -5.98269094E-01 -1.31645203E+00 
C  +2.32129937E+00 +3.67993446E-01 -1.14812376E+00 
C  +2.33580587E+00 +1.56623009E+00 -1.93787349E+00 
N  +1.21786495E+00 +1.68309348E-01 -1.87232594E-01 
C  +6.74053333E-02 -5.46740002E-01 -5.16981629E-01 
N  -9.39409887E-01 -1.99419908E-01 +3.68050233E-01 
C  -4.72165038E-01 +7.78349410E-01 +1.45235931E+00 
C  +1.06417643E+00 +9.65408923E-01 +1.10635780E+00 
Ru +1.95714813E-01 -1.91240300E+00 -1.98118009E+00 
O  +1.27735724E+00 -3.13029560E+00 -3.40316342E+00 
C  -2.24205560E+00 -8.61153431E-01 +4.09473571E-01 
C  -3.26368734E+00 -5.16087183E-01 -5.36865580E-01 
C  -4.52799532E+00 -1.13678224E+00 -4.22510620E-01 
C  -4.81024176E+00 -2.08056510E+00 +5.85387435E-01 
C  -3.78385537E+00 -2.43512951E+00 +1.48656026E+00 
C  -2.50141528E+00 -1.85003282E+00 +1.41368330E+00 
C  -1.36782420E+00 +2.10127876E+00 +1.64302179E+00 
C  -2.79269061E+00 +1.71781496E+00 +2.15731434E+00 
C  +2.11611891E+00 +5.60761965E-01 +2.25153243E+00 
C  +1.85664964E+00 +1.31478793E+00 +3.59254062E+00 
C  -1.45330008E+00 -2.33439961E+00 +2.39865075E+00 
C  +1.23671933E+00 +2.60853781E+00 -1.89723000E+00 
Cl -3.64485313E-02 -4.32546616E-01 -3.96161014E+00 
Cl +5.68409686E-01 -3.87880646E+00 -4.75678486E-01 
C  -1.54925534E+00 -2.41361483E+00 -2.09746680E+00 
C  -1.49292362E+00 +2.97841411E+00 +3.68502539E-01 
C  -7.69037258E-01 +3.02481591E+00 +2.74916852E+00 
C  +3.54763983E+00 +1.00344777E+00 +1.81232083E+00 
C  +2.08700480E+00 -9.56158163E-01 +2.58944543E+00 
H  -2.20129616E+00 -2.00038222E+00 -2.88377932E+00 
H  -1.95431177E+00 -3.22761159E+00 -1.47631441E+00 
H  -5.45111828E-01 +2.48159567E-01 +2.40948790E+00 
H  +1.26116972E+00 +2.01960743E+00 +8.73261515E-01 
H  -3.98082183E+00 -3.18836889E+00 +2.24562808E+00 
H  -5.31569089E+00 -8.79598076E-01 -1.12987291E+00 
H  +5.19207957E+00 -1.05880320E+00 -2.38763387E+00 
H  +3.39924693E+00 +2.70341085E+00 -3.43462326E+00 
H  +1.26167636E+00 +3.21730331E+00 -2.80943585E+00 
H  +1.35372732E+00 +3.29625044E+00 -1.04599323E+00 
H  +2.48734166E-01 +2.14826449E+00 -1.83744296E+00 
H  -1.73959152E+00 -3.31477622E+00 +2.80013215E+00 
H  -1.35066233E+00 -1.65341814E+00 +3.25893331E+00 
H  -4.76448857E-01 -2.44905432E+00 +1.92296954E+00 
H  +1.16149517E+00 -2.87390231E+00 -4.34240896E+00 
H  +1.34090243E+00 -4.09154949E+00 -3.22963088E+00 
H  -1.40197467E+00 +3.92100706E+00 +2.82886315E+00 
H  +2.44161630E-01 +3.36745566E+00 +2.51197890E+00 
H  -7.56819493E-01 +2.54658075E+00 +3.73653216E+00 
H  -3.30985080E+00 +2.62799493E+00 +2.49584278E+00 
H  -2.74296283E+00 +1.03277036E+00 +3.01710847E+00 
H  -3.41933169E+00 +1.25401615E+00 +1.39279155E+00 
H  -2.29954963E+00 +3.71324962E+00 +5.09681251E-01 
H  -1.72513913E+00 +2.39649506E+00 -5.22675546E-01 
H  -5.74860649E-01 +3.54631548E+00 +1.77092903E-01 
H  +3.57219140E+00 +2.07723834E+00 +1.56827450E+00 
H  +3.92697596E+00 +4.57559014E-01 +9.48535120E-01 
H  +4.25194551E+00 +8.41146596E-01 +2.64177424E+00 
H  +1.96140841E+00 +2.40279667E+00 +3.49428503E+00 
H  +2.60958117E+00 +9.80382615E-01 +4.32173505E+00 
H  +8.74519988E-01 +1.09385511E+00 +4.02588475E+00 
H  +2.06334555E+00 -1.58803016E+00 +1.70212084E+00 
H  +1.21757541E+00 -1.21096424E+00 +3.20835374E+00 
H  +2.98187503E+00 -1.22271627E+00 +3.17121408E+00 
C  +5.57660941E+00 +1.06629837E+00 -3.94844587E+00 
C  -6.17931512E+00 -2.67862494E+00 +6.36899099E-01 
O  -7.11894793E+00 -2.40265105E+00 -1.45065536E-01 
O  -6.31248865E+00 -3.60393790E+00 +1.67799931E+00 
O  +5.50849505E+00 +2.30618303E+00 -4.59406090E+00 
O  +6.49996274E+00 +2.45741964E-01 -4.16005099E+00 
C  -7.63087624E+00 -4.26071415E+00 +1.80821476E+00 
C  +6.58442840E+00 +2.60069423E+00 -5.56413984E+00 
H  +6.34282414E+00 +3.59588419E+00 -5.95306957E+00 
H  +6.58981709E+00 +1.85429497E+00 -6.37039354E+00 
H  +7.56322419E+00 +2.60039644E+00 -5.06470425E+00 
H  -8.41662496E+00 -3.51407143E+00 +1.98828918E+00 
H  -7.87049353E+00 -4.82493059E+00 +8.96355806E-01 
H  -7.52283729E+00 -4.93188591E+00 +2.66716731E+00 
C  +3.51570141E+00 -1.89906001E+00 -5.43333474E-01 
H  +4.00000112E+00 -2.65422158E+00 -1.17645358E+00 
H  +2.57251867E+00 -2.32702984E+00 -2.06049110E-01 
H  +4.16239595E+00 -1.75853438E+00 +3.36560983E-01 
C  -3.10613257E+00 +4.96998341E-01 -1.66010060E+00 
H  -2.06995601E+00 +6.46228978E-01 -1.96527031E+00 
H  -3.53787778E+00 +1.46778784E+00 -1.37195243E+00 
H  -3.65823444E+00 +1.60413949E-01 -2.54784581E+00 
98
Ru8_20_PMe3_PR2
C  +3.78645781E+00 -1.63704736E+00 -2.07502742E+00 
C  +4.74030096E+00 -6.30936335E-01 -1.81839170E+00 
C  +4.29127139E+00 +6.02248633E-01 -1.30971547E+00 
C  +2.92039475E+00 +8.68415827E-01 -1.08035392E+00 
C  +1.95967383E+00 -1.60133065E-01 -1.35828787E+00 
C  +2.41118370E+00 -1.43267899E+00 -1.84495563E+00 
N  +5.15001266E-01 +6.02391443E-02 -1.17378567E+00 
C  -1.15143581E-01 -8.11119970E-02 +5.70352994E-02 
N  -1.47928503E+00 -1.69323665E-01 -1.57552769E-01 
C  -1.86299430E+00 -8.45891976E-02 -1.64106497E+00 
C  -4.67195580E-01 +1.75734469E-01 -2.34092783E+00 
Ru +9.58474626E-01 -5.93696844E-02 +1.82777744E+00 
C  -2.18683847E-01 -4.40013929E-01 +3.16213928E+00 
C  -2.47905465E+00 -1.18494789E-01 +9.13784750E-01 
C  -2.78235657E+00 -1.28495273E+00 +1.69075893E+00 
C  -3.78735468E+00 -1.19733877E+00 +2.68016151E+00 
C  -4.49824565E+00 -5.32313930E-03 +2.92383633E+00 
C  -4.17125306E+00 +1.14020710E+00 +2.16868731E+00 
C  -3.16970942E+00 +1.11030357E+00 +1.17405137E+00 
C  -2.75858502E+00 -1.29770119E+00 -2.20091506E+00 
C  -3.04483750E+00 -1.12976584E+00 -3.72578570E+00 
C  -3.25196886E-01 +1.52366907E+00 -3.20459733E+00 
C  -1.41085443E+00 +1.61603305E+00 -4.32168457E+00 
C  -2.86344336E+00 +2.41269325E+00 +4.58356276E-01 
C  +1.48910559E+00 -2.60648786E+00 -2.10599807E+00 
P  +2.83308338E+00 +9.07679403E-02 +3.48121611E+00 
C  +3.07854522E+00 +1.69880147E+00 +4.44631065E+00 
Cl +1.66173585E+00 -2.45542508E+00 +1.61908785E+00 
Cl +4.57061462E-01 +2.37396351E+00 +2.20153667E+00 
C  +4.52436508E+00 -1.77447639E-01 +2.67273383E+00 
C  +2.83021436E+00 -1.21720227E+00 +4.84657462E+00 
C  -4.16460008E+00 -1.28304235E+00 -1.51991949E+00 
C  -2.10310897E+00 -2.69600675E+00 -2.03380477E+00 
C  +1.03814612E+00 +1.51390742E+00 -3.96689479E+00 
C  -4.63935564E-01 +2.81622638E+00 -2.35272835E+00 
H  -8.10275384E-01 +3.53016611E-01 +3.64750022E+00 
H  -3.13968501E-01 -1.46508687E+00 +3.55728260E+00 
H  -2.48725585E+00 +8.08756535E-01 -1.76028849E+00 
H  -2.52916380E-01 -6.45564767E-01 -3.03578185E+00 
C  -2.12639832E+00 -2.64516578E+00 +1.51745226E+00 
H  -4.69097816E+00 +2.07394704E+00 +2.36891479E+00 
H  -4.03006856E+00 -2.07810596E+00 +3.27364707E+00 
C  +2.59409707E+00 +2.27581269E+00 -6.08389622E-01 
H  +5.01725045E+00 +1.38623642E+00 -1.10524885E+00 
H  +4.13191806E+00 -2.60242556E+00 -2.44129233E+00 
H  +2.06523653E+00 -3.53967171E+00 -2.12688712E+00 
H  +9.79448709E-01 -2.51993341E+00 -3.07787202E+00 
H  +7.37001537E-01 -2.70313247E+00 -1.32104003E+00 
H  -3.28445162E+00 +3.25698105E+00 +1.01876182E+00 
H  -3.30522202E+00 +2.44504666E+00 -5.49661041E-01 
H  -1.78598885E+00 +2.57845393E+00 +3.78657994E-01 
H  +4.72469318E+00 +6.22238041E-01 +1.95014952E+00 
H  +4.50917664E+00 -1.13890936E+00 +2.14771168E+00 
H  +5.31174733E+00 -1.79844927E-01 +3.43947962E+00 
H  +3.97962187E+00 +1.62965198E+00 +5.07223497E+00 
H  +2.19794566E+00 +1.88126446E+00 +5.07327783E+00 
H  +3.16450869E+00 +2.53154819E+00 +3.74026162E+00 
H  +1.98132461E+00 -1.03359997E+00 +5.51770453E+00 
H  +3.76672952E+00 -1.17638378E+00 +5.42017100E+00 
H  +2.71412322E+00 -2.20071474E+00 +4.37913934E+00 
H  +1.00920793E-01 +2.77434865E+00 -1.42162226E+00 
H  -1.33031064E+00 +8.06053816E-01 -5.05778040E+00 
H  -1.51222462E+00 +3.02001581E+00 -2.10259840E+00 
H  -1.00758657E-01 +3.67915761E+00 -2.93081808E+00 
H  -1.26458151E+00 +2.56312353E+00 -4.86197751E+00 
H  +1.06152057E+00 +2.34942255E+00 -4.68242029E+00 
H  -2.43171835E+00 +1.62974886E+00 -3.92394074E+00 
H  +1.16571345E+00 +5.85362301E-01 -4.54499548E+00 
H  +1.90389448E+00 +1.61979675E+00 -3.31244294E+00 
H  -3.62902793E+00 -2.28009137E-01 -3.94935220E+00 
H  -3.63813963E+00 -1.99367588E+00 -4.06042840E+00 
H  -2.13107172E+00 -1.11578316E+00 -4.33011372E+00 
H  -4.62583044E+00 -2.84819426E-01 -1.56951944E+00 
H  -4.14353149E+00 -1.59141182E+00 -4.73426219E-01 
H  -4.83135642E+00 -1.97711713E+00 -2.05322568E+00 
H  -1.65182588E+00 -2.83606305E+00 -1.05208479E+00 
H  -1.33075099E+00 -2.87210850E+00 -2.79183867E+00 
H  -2.86603330E+00 -3.47712436E+00 -2.16928308E+00 
H  -2.07177992E+00 -3.15974578E+00 +2.48620187E+00 
H  -2.72891039E+00 -3.28685069E+00 +8.56810360E-01 
H  -1.11025782E+00 -2.59013259E+00 +1.12588490E+00 
H  +3.41442651E+00 +2.66582384E+00 +9.55061030E-03 
H  +2.49604170E+00 +2.95833573E+00 -1.46662576E+00 
H  +1.68526133E+00 +2.34402861E+00 -1.08594472E-02 
C  -5.55014923E+00 -6.74117940E-03 +3.98486950E+00 
C  +6.18006700E+00 -9.24439772E-01 -2.08890462E+00 
O  +6.62248210E+00 -1.98673579E+00 -2.58442971E+00 
O  -5.86235554E+00 -9.91609855E-01 +4.69468965E+00 
O  +7.01460790E+00 +1.39802592E-01 -1.72291874E+00 
O  -6.17474428E+00 +1.23985077E+00 +4.11176920E+00 
C  -7.22628560E+00 +1.34476620E+00 +5.14534745E+00 
C  +8.46163585E+00 -5.19767361E-02 -1.95728531E+00 
H  +8.83256098E+00 -9.14887594E-01 -1.38712945E+00 
H  +8.92533201E+00 +8.77262252E-01 -1.60839035E+00 
H  +8.66050910E+00 -2.13127309E-01 -3.02588444E+00 
H  -7.57501941E+00 +2.38136363E+00 +5.08237003E+00 
H  -8.04394898E+00 +6.41247720E-01 +4.93569415E+00 
H  -6.81087768E+00 +1.12965605E+00 +6.13958604E+00 
91
Ru9_20_PR2
C  +4.33273622E+00 -1.56831110E+00 +1.25691401E+00 
C  +5.10941692E+00 -1.36934154E+00 +9.91693422E-02 
C  +4.54631624E+00 -6.47753810E-01 -9.72969776E-01 
C  +3.23812373E+00 -1.24118157E-01 -9.06060262E-01 
C  +2.46817955E+00 -3.16082732E-01 +2.87371295E-01 
C  +3.02399506E+00 -1.05026960E+00 +1.38568532E+00 
N  +1.11209236E+00 +2.53930569E-01 +3.66633031E-01 
C  -3.01234858E-02 -4.90525386E-01 +1.81405472E-01 
N  -1.12231703E+00 +3.36348997E-01 +4.94250162E-02 
C  -7.30730180E-01 +1.81789256E+00 +8.29617614E-02 
C  +8.19451496E-01 +1.75798654E+00 +4.18331553E-01 
Ru -9.43744046E-02 -2.52120911E+00 +1.06446229E-01 
C  -1.40759216E+00 -3.92007348E+00 -4.14010992E-01 
C  -1.65433166E-01 -4.82328693E+00 +1.86538912E-02 
C  +1.13094224E+00 -4.03262534E+00 +5.11307205E-01 
C  -2.51352404E+00 -1.45514580E-01 +1.13910199E-01 
C  -3.25633140E+00 +2.73641626E-02 +1.32761568E+00 
C  -4.59645575E+00 -4.06332501E-01 +1.37701062E+00 
C  -5.21932226E+00 -1.02439817E+00 +2.73208859E-01 
C  -4.46972953E+00 -1.21094245E+00 -9.03956659E-01 
C  -3.12905890E+00 -7.74086820E-01 -1.01692052E+00 
C  -1.17584772E+00 +2.66017043E+00 -1.20784030E+00 
C  -7.03299518E-01 +4.14306650E+00 -1.10230383E+00 
C  +1.32033883E+00 +2.49827163E+00 +1.75094996E+00 
C  +2.88040234E+00 +2.46197465E+00 +1.82296599E+00 
C  -2.67610224E+00 +6.23694718E-01 +2.59531306E+00 
C  +2.71965912E+00 +5.90445168E-01 -2.13909251E+00 
Cl -9.94718251E-01 -2.69280294E+00 +2.41355458E+00 
Cl +7.92172153E-01 -2.56563961E+00 -2.21440792E+00 
C  +7.14588196E-01 +1.91121781E+00 +3.05558711E+00 
C  +9.45246219E-01 +4.01240187E+00 +1.72507069E+00 
C  -2.73456705E+00 +2.72857075E+00 -1.28393822E+00 
C  -6.04182068E-01 +2.10282337E+00 -2.54087470E+00 
H  -1.62391423E+00 -3.97113173E+00 -1.48486910E+00 
H  +1.33286571E-01 -5.39477932E+00 -8.66810211E-01 
H  +1.34481988E+00 -4.17771425E+00 +1.57409368E+00 
H  +1.98348901E+00 -4.12881985E+00 -1.66804379E-01 
H  -5.00620734E-01 -5.43690051E+00 +8.61729170E-01 
H  -2.26761420E+00 -4.01127357E+00 +2.55097870E-01 
H  +1.37693382E+00 +2.22290454E+00 -4.03189096E-01 
H  -1.26059308E+00 +2.27185926E+00 +9.27926373E-01 
C  -2.47813314E+00 -9.72992066E-01 -2.37600485E+00 
H  -4.93845663E+00 -1.69236924E+00 -1.75927377E+00 
H  -5.16703972E+00 -2.86278099E-01 +2.29651190E+00 
C  +2.34357658E+00 -1.28592366E+00 +2.72424858E+00 
H  +5.12547250E+00 -5.11475837E-01 -1.88286401E+00 
H  +4.76605262E+00 -2.13148556E+00 +2.08259150E+00 
H  +1.68567411E+00 +3.15110664E-01 -2.35415576E+00 
H  +3.32056195E+00 +3.12735089E-01 -3.01378835E+00 
H  +2.78449028E+00 +1.68578278E+00 -2.03999053E+00 
H  -3.30734213E+00 +3.65423948E-01 +3.45433182E+00 
H  -2.62714008E+00 +1.72306242E+00 +2.55202743E+00 
H  -1.67624515E+00 +2.33107101E-01 +2.79610224E+00 
H  -1.14985360E+00 +2.54477784E+00 -3.38765991E+00 
H  -6.91964413E-01 +1.01829604E+00 -2.61643842E+00 
H  +4.51503615E-01 +2.36962913E+00 -2.66924858E+00 
H  -3.17449369E+00 +3.04696150E+00 -3.26619540E-01 
H  -3.19556626E+00 +1.78009762E+00 -1.56485660E+00 
H  -3.02686817E+00 +3.47167115E+00 -2.04062273E+00 
H  -1.15412336E+00 +4.66881176E+00 -2.50307627E-01 
H  -1.01809082E+00 +4.67106163E+00 -2.01449636E+00 
H  +3.86142412E-01 +4.23978140E+00 -1.03616242E+00 
H  +3.22056079E+00 +3.14107103E+00 +2.61873856E+00 
H  +3.33727503E+00 +2.80668049E+00 +8.82676859E-01 
H  +3.28213679E+00 +1.47209743E+00 +2.04698118E+00 
H  -3.19259212E-01 +2.24408715E+00 +3.20593341E+00 
H  +1.29244436E+00 +2.26793370E+00 +3.92105666E+00 
H  +7.26076852E-01 +8.20756404E-01 +3.07323097E+00 
H  -1.35675356E-01 +4.18204940E+00 +1.66893781E+00 
H  +1.42863786E+00 +4.55096103E+00 +8.99515242E-01 
H  +1.29456160E+00 +4.47033769E+00 +2.66219462E+00 
H  +2.70250863E+00 -2.22544088E+00 +3.16476553E+00 
H  +2.60319654E+00 -4.86278023E-01 +3.43500628E+00 
H  +1.25690712E+00 -1.35740673E+00 +2.66626569E+00 
H  -2.89585538E+00 -1.86380907E+00 -2.86378819E+00 
H  -2.69706108E+00 -1.20625555E-01 -3.03789865E+00 
H  -1.39705054E+00 -1.11011767E+00 -2.33738086E+00 
C  -6.64224706E+00 -1.46128334E+00 +4.09811243E-01 
C  +6.48729185E+00 -1.94735334E+00 +5.59757492E-02 
O  -7.36113862E+00 -1.27809555E+00 +1.41947782E+00 
O  +7.02041753E+00 -2.61650416E+00 +9.71606396E-01 
O  -7.10657595E+00 -2.11403620E+00 -7.37965062E-01 
O  +7.14373866E+00 -1.65535700E+00 -1.14457142E+00 
C  -8.50529134E+00 -2.59200188E+00 -7.01033237E-01 
C  +8.51226243E+00 -2.19503580E+00 -1.29320532E+00 
H  -8.66227429E+00 -3.06659501E+00 -1.67580041E+00 
H  -8.64239308E+00 -3.31498585E+00 +1.14822128E-01 
H  -9.19634362E+00 -1.74979436E+00 -5.57634185E-01 
H  +8.83616100E+00 -1.86074296E+00 -2.28483226E+00 
H  +8.50111020E+00 -3.29204160E+00 -1.23269497E+00 
H  +9.17045286E+00 -1.79621499E+00 -5.08915097E-01 
83
Ru8_21_CH2O_PR2
Ru -7.08080807E-01 +1.80561408E+00 -1.88287253E+00 
C  -4.65349552E+00 +4.95354215E-01 +6.63202186E-01 
C  -4.87280652E+00 +1.89324397E+00 +7.17505334E-01 
C  -3.75541610E+00 +2.75929158E+00 +7.12390234E-01 
C  -2.45793258E+00 +2.22048544E+00 +6.87301882E-01 
C  -2.24261420E+00 +8.18765946E-01 +6.48426640E-01 
C  -3.36114418E+00 -7.12152334E-02 +6.12166685E-01 
N  -8.71022570E-01 +3.34822127E-01 +6.27761289E-01 
C  -3.00432332E-02 +5.92286892E-01 -4.41077886E-01 
N  +1.15219684E+00 -7.74802001E-02 -2.29851776E-01 
C  +1.14412075E+00 -9.01728382E-01 +1.05081098E+00 
C  -1.98571816E-01 -4.35035242E-01 +1.74170772E+00 
O  -1.98254270E+00 +3.14631453E+00 -3.04296173E+00 
C  -3.22865290E+00 +3.09127369E+00 -3.23362290E+00 
C  +2.28317781E+00 -3.06826243E-02 -1.13672901E+00 
C  +2.17911846E+00 -7.11503586E-01 -2.37618761E+00 
C  +3.25499208E+00 -7.55317613E-01 -3.27491645E+00 
C  +4.46710905E+00 -1.02421842E-01 -2.94898641E+00 
C  +4.55538047E+00 +6.09958896E-01 -1.72986155E+00 
C  +3.48171587E+00 +6.72711277E-01 -8.10452247E-01 
C  +1.33048210E+00 -2.48194874E+00 +8.48234980E-01 
C  +1.12409316E+00 -3.22897220E+00 +2.20385030E+00 
C  -5.97380191E-02 +3.71695383E-01 +3.12055482E+00 
C  -1.46828099E+00 +5.51366509E-01 +3.77113754E+00 
C  +3.63380162E+00 +1.51786167E+00 +4.39954313E-01 
C  -3.22763928E+00 -1.57331529E+00 +4.60496005E-01 
Cl -1.88984070E+00 -4.91281527E-02 -3.02551852E+00 
Cl +3.51028687E-01 +3.77450806E+00 -7.65999377E-01 
C  +6.97211302E-01 +1.74359691E+00 -3.03899138E+00 
C  +6.07994124E-01 +1.76309273E+00 +2.94643130E+00 
C  +7.85748386E-01 -4.46682383E-01 +4.14473457E+00 
C  +2.79717634E+00 -2.79996889E+00 +4.14614351E-01 
C  +3.35354842E-01 -3.08502299E+00 -1.80968834E-01 
H  +1.56531296E+00 +2.41171847E+00 -2.92358021E+00 
H  +6.51674549E-01 +1.11470943E+00 -3.94354217E+00 
H  +1.99645864E+00 -5.74092718E-01 +1.65691808E+00 
H  -8.14450463E-01 -1.31211532E+00 +1.96674455E+00 
H  +5.47621327E+00 +1.14156580E+00 -1.50058825E+00 
H  +3.16839097E+00 -1.28754614E+00 -4.22103066E+00 
H  -3.89423892E+00 +3.83762602E+00 +7.47344051E-01 
H  -5.52440056E+00 -1.58622596E-01 +6.38584415E-01 
H  -4.20168806E+00 -2.02391356E+00 +2.32361510E-01 
H  -2.85274564E+00 -2.05766848E+00 +1.37542202E+00 
H  -2.54511409E+00 -1.81456356E+00 -3.62405766E-01 
H  +4.52221082E+00 +2.15777484E+00 +3.63657270E-01 
H  +3.75543683E+00 +9.03919334E-01 +1.34624533E+00 
H  +2.76251572E+00 +2.16810232E+00 +5.80938922E-01 
H  -3.70076909E+00 +3.83010093E+00 -3.90294347E+00 
H  -3.86096446E+00 +2.32664679E+00 -2.75839124E+00 
H  -1.35017112E+00 +9.29270767E-01 +4.79756882E+00 
H  -2.01256377E+00 -4.03798205E-01 +3.83544180E+00 
H  -2.09653364E+00 +1.26632111E+00 +3.23321474E+00 
H  +8.58363080E-01 +1.28447878E-01 +5.07935611E+00 
H  +1.81197552E+00 -6.32903432E-01 +3.80296601E+00 
H  +3.21856525E-01 -1.41183913E+00 +4.38824763E+00 
H  +5.44455439E-01 +2.32004292E+00 +3.89321015E+00 
H  +1.29697273E-01 +2.36894833E+00 +2.17158899E+00 
H  +1.67200391E+00 +1.67811590E+00 +2.69479164E+00 
H  +3.52858854E+00 -2.31088252E+00 +1.07662069E+00 
H  +3.01586422E+00 -2.50105949E+00 -6.13203729E-01 
H  +2.96989321E+00 -3.88441615E+00 +4.82168730E-01 
H  +1.85624721E+00 -2.92103742E+00 +2.96181722E+00 
H  +1.26146233E+00 -4.30694683E+00 +2.03396046E+00 
H  +1.17993881E-01 -3.09750465E+00 +2.62159826E+00 
H  +3.31348486E-01 -2.54510689E+00 -1.13244456E+00 
H  -6.91077139E-01 -3.09320865E+00 +2.03828577E-01 
H  +6.11089509E-01 -4.12916686E+00 -3.90699910E-01 
C  +5.59895839E+00 -1.77703028E-01 -3.92358692E+00 
C  -6.28343398E+00 +2.38565530E+00 +7.71832826E-01 
O  +5.57286179E+00 -7.99424376E-01 -5.01090107E+00 
O  -7.30236428E+00 +1.65830257E+00 +8.28112011E-01 
O  +6.72085108E+00 +5.35091348E-01 -3.48768537E+00 
O  -6.35190419E+00 +3.78262315E+00 +7.51330294E-01 
C  -7.70474816E+00 +4.37713717E+00 +8.17542356E-01 
H  -7.53382910E+00 +5.45863709E+00 +7.87849187E-01 
H  -8.20751733E+00 +4.08387861E+00 +1.74941215E+00 
H  -8.31071703E+00 +4.05032069E+00 -3.87043899E-02 
C  +7.89211947E+00 +5.33489364E-01 -4.39098032E+00 
H  +8.64047794E+00 +1.14539198E+00 -3.87583668E+00 
H  +8.25835671E+00 -4.91157473E-01 -4.54329409E+00 
H  +7.62707958E+00 +9.71542811E-01 -5.36300012E+00 
H  -1.60361681E+00 +2.89249606E+00 +7.09611274E-01 
H  +1.24385623E+00 -1.20213403E+00 -2.63096007E+00 
82
Ru8_21_H2O_PR2
C  -5.54209913E-01 +5.02742786E+00 +1.64295645E+00 
C  -9.87077976E-01 +5.77078133E+00 +5.18465040E-01 
C  -1.06744637E+00 +5.12615981E+00 -7.36378623E-01 
C  -6.86597824E-01 +3.77919087E+00 -8.50543133E-01 
C  -2.39195764E-01 +3.04219519E+00 +2.74699261E-01 
C  -1.90084024E-01 +3.66615731E+00 +1.55970542E+00 
N  +1.38790225E-01 +1.65025212E+00 +8.03464378E-02 
C  -8.01153073E-01 +6.87382959E-01 -2.52599044E-01 
N  -1.71772691E-01 -5.40075994E-01 -2.52641336E-01 
C  +1.29541786E+00 -4.53506881E-01 +1.43471619E-01 
C  +1.54501827E+00 +1.10677321E+00 +1.73276024E-01 
Ru -2.65267837E+00 +1.30729560E+00 -6.53821025E-01 
O  -4.22389727E+00 +2.76647917E+00 -9.71809360E-01 
C  -8.30262045E-01 -1.78747171E+00 -5.87296918E-01 
C  -1.73485915E+00 -2.34718951E+00 +3.50305095E-01 
C  -2.36085879E+00 -3.57952157E+00 +1.12973785E-01 
C  -2.09689658E+00 -4.27975122E+00 -1.08793056E+00 
C  -1.22645621E+00 -3.70093420E+00 -2.04123803E+00 
C  -5.89590426E-01 -2.45608718E+00 -1.82563334E+00 
C  +1.69554064E+00 -1.26554613E+00 +1.46821238E+00 
C  +1.66322040E+00 -2.80179503E+00 +1.18592905E+00 
C  +2.56383850E+00 +1.69659117E+00 -9.16816093E-01 
C  +3.93154842E+00 +9.50168714E-01 -8.47115270E-01 
C  +2.66847230E-01 -1.86638901E+00 -2.92994418E+00 
C  +1.68076488E-01 +2.92502951E+00 +2.83252970E+00 
Cl -3.42179597E+00 +1.39839994E+00 +1.69977846E+00 
Cl -2.29431566E+00 +1.49783042E+00 -3.12116196E+00 
C  -3.44894359E+00 -3.10250536E-01 -9.00355347E-01 
C  +7.86681664E-01 -9.33298448E-01 +2.68336470E+00 
C  +3.16857622E+00 -9.48455229E-01 +1.87745149E+00 
C  +2.87328214E+00 +3.19274325E+00 -5.92211148E-01 
C  +2.02896695E+00 +1.58340960E+00 -2.37057213E+00 
H  -4.05379992E+00 -7.70230672E-01 -1.01183679E-01 
H  -3.44605233E+00 -8.12132873E-01 -1.88195070E+00 
H  +1.88201163E+00 -8.99002139E-01 -6.68713846E-01 
H  +1.95327583E+00 +1.39033476E+00 +1.14959734E+00 
H  -1.05565374E+00 -4.22470086E+00 -2.97913992E+00 
H  -3.04728298E+00 -4.00515544E+00 +8.43421627E-01 
H  -1.41091106E+00 +5.67072251E+00 -1.61282919E+00 
H  -5.28332564E-01 +5.52959783E+00 +2.60929647E+00 
H  -5.49396968E-02 +3.54271517E+00 +3.71148811E+00 
H  +1.23622868E+00 +2.66295035E+00 +2.88208967E+00 
H  -4.17576161E-01 +2.00173662E+00 +2.91487400E+00 
H  +1.21526778E-01 -2.42074980E+00 -3.86599217E+00 
H  +1.34114196E+00 -1.90920841E+00 -2.69213985E+00 
H  -5.34002000E-04 -8.18947222E-01 -3.11405404E+00 
H  -4.87439643E+00 +2.86836809E+00 -2.47203979E-01 
H  -4.57499497E+00 +2.89539798E+00 -1.87539552E+00 
H  +3.41302268E+00 -1.52514415E+00 +2.78160755E+00 
H  +3.33241461E+00 +1.09265220E-01 +2.11969533E+00 
H  +3.88563650E+00 -1.24022925E+00 +1.09918933E+00 
H  +2.12876229E+00 -3.33725637E+00 +2.02676936E+00 
H  +2.23501738E+00 -3.05607930E+00 +2.79790651E-01 
H  +6.51365435E-01 -3.19699812E+00 +1.07086064E+00 
H  +1.01341655E+00 -1.62140902E+00 +3.51134547E+00 
H  -2.78589096E-01 -1.02957729E+00 +2.45357894E+00 
H  +9.58545598E-01 +8.45195687E-02 +3.05213522E+00 
H  +3.17992895E+00 +3.32601538E+00 +4.57017661E-01 
H  +2.02380626E+00 +3.85316714E+00 -7.84424740E-01 
H  +3.70586440E+00 +3.53935636E+00 -1.22249138E+00 
H  +4.41627669E+00 +1.06367432E+00 +1.31584020E-01 
H  +4.60682092E+00 +1.38235360E+00 -1.60017882E+00 
H  +3.84840405E+00 -1.21446513E-01 -1.06981108E+00 
H  +1.02639090E+00 +2.00503363E+00 -2.48575821E+00 
H  +1.99672298E+00 +5.42706128E-01 -2.71454089E+00 
H  +2.70064149E+00 +2.12755995E+00 -3.05130554E+00 
C  -1.35153166E+00 +7.20607957E+00 +7.19536902E-01 
C  -2.77085916E+00 -5.59662224E+00 -1.30537719E+00 
O  -3.54866634E+00 -6.15070549E+00 -4.94341621E-01 
O  -2.43690186E+00 -6.16487540E+00 -2.53956120E+00 
O  -1.80991722E+00 +7.80250861E+00 -4.60583395E-01 
O  -1.26698847E+00 +7.83036616E+00 +1.80299054E+00 
C  -3.06259228E+00 -7.46757094E+00 -2.85397701E+00 
C  -2.19641936E+00 +9.22666096E+00 -3.69360578E-01 
H  -2.76800214E+00 -8.22390349E+00 -2.11342322E+00 
H  -4.15735588E+00 -7.37560860E+00 -2.86146391E+00 
H  -2.68365012E+00 -7.72431488E+00 -3.84915612E+00 
H  -7.32086392E-01 +3.29573732E+00 -1.82239374E+00 
H  -1.94713909E+00 -1.80348137E+00 +1.26673067E+00 
H  -1.33951296E+00 +9.83881037E+00 -5.57440742E-02 
H  -2.51812311E+00 +9.49220477E+00 -1.38227062E+00 
H  -3.01614687E+00 +9.35690208E+00 +3.50619314E-01 
92
Ru8_21_PMe3_PR2
C  +4.82635778E+00 +3.32129271E+00 -1.65148725E+00 
C  +4.03026705E+00 +3.15858059E+00 -2.81070357E+00 
C  +2.63793244E+00 +2.96243970E+00 -2.65953787E+00 
C  +2.08091541E+00 +2.89107566E+00 -1.37245124E+00 
C  +2.88820663E+00 +3.01666458E+00 -2.13565879E-01 
C  +4.28846324E+00 +3.27196566E+00 -3.46697720E-01 
N  +2.25375497E+00 +2.87254480E+00 +1.08559715E+00 
C  +1.31326210E+00 +3.77462464E+00 +1.54597910E+00 
N  +9.69210737E-01 +3.41104738E+00 +2.82845761E+00 
C  +1.75398797E+00 +2.20918401E+00 +3.33901089E+00 
C  +2.49529360E+00 +1.71756101E+00 +2.03472392E+00 
Ru +6.88816350E-01 +5.31035149E+00 +3.49696463E-01 
C  -4.75214664E-01 +6.27418082E+00 +1.36250566E+00 
C  -1.34748774E-02 +4.11090510E+00 +3.63435645E+00 
C  +3.20442061E-01 +5.39083041E+00 +4.14292235E+00 
C  -5.59672005E-01 +6.09427569E+00 +4.97741983E+00 
C  -1.81111547E+00 +5.52604632E+00 +5.31574380E+00 
C  -2.16057512E+00 +4.26786376E+00 +4.77166160E+00 
C  -1.29105758E+00 +3.54379218E+00 +3.92207030E+00 
C  +2.67833635E+00 +2.48765645E+00 +4.62048290E+00 
C  +3.56573825E+00 +1.24036439E+00 +4.92989523E+00 
C  +2.07105458E+00 +2.80677418E-01 +1.46241000E+00 
C  +2.18953699E+00 -8.06174639E-01 +2.57619978E+00 
C  -1.77344620E+00 +2.23848976E+00 +3.31821021E+00 
C  +5.20014460E+00 +3.54568686E+00 +8.33217628E-01 
P  +4.69294897E-01 +6.92129362E+00 -1.55814272E+00 
C  -9.76739278E-01 +6.71545688E+00 -2.75990839E+00 
Cl +2.63912296E+00 +6.70010196E+00 +1.08149411E+00 
Cl -1.22686699E+00 +3.91879694E+00 -4.93946323E-01 
C  +1.98055907E+00 +6.91211046E+00 -2.69700694E+00 
C  +3.55279406E-01 +8.74481303E+00 -1.06909919E+00 
C  +1.79147696E+00 +2.69465376E+00 +5.88968260E+00 
C  +3.62311949E+00 +3.70656809E+00 +4.43433263E+00 
C  +3.05954171E+00 -1.56115563E-01 +3.34672872E-01 
C  +6.17672401E-01 +2.50185758E-01 +9.15719844E-01 
H  -1.54332289E+00 +6.00336507E+00 +1.42210022E+00 
H  -1.52529597E-01 +7.18508577E+00 +1.89455037E+00 
H  +1.02701522E+00 +1.45139487E+00 +3.65304699E+00 
H  +3.57144177E+00 +1.65836308E+00 +2.22878514E+00 
H  -3.13877975E+00 +3.85166178E+00 +5.00201224E+00 
H  -2.90161069E-01 +7.07344004E+00 +5.37070497E+00 
H  +2.00246375E+00 +2.84557429E+00 -3.53467958E+00 
H  +5.89139888E+00 +3.50893686E+00 -1.78336972E+00 
H  +6.15602411E+00 +3.96146428E+00 +4.90141361E-01 
H  +5.43088466E+00 +2.63493757E+00 +1.40772277E+00 
H  +4.73983357E+00 +4.27393159E+00 +1.51058219E+00 
H  -2.85291311E+00 +2.11866090E+00 +3.47702799E+00 
H  -1.28172750E+00 +1.36211405E+00 +3.76878357E+00 
H  -1.58771861E+00 +2.21710612E+00 +2.23777532E+00 
H  +2.07867198E+00 +5.93202514E+00 -3.17639312E+00 
H  +2.87110430E+00 +7.10489030E+00 -2.08823542E+00 
H  +1.87879870E+00 +7.68809373E+00 -3.46863401E+00 
H  -9.15419959E-01 +7.46150743E+00 -3.56505406E+00 
H  -1.91868416E+00 +6.83173363E+00 -2.21093265E+00 
H  -9.55292677E-01 +5.70256302E+00 -3.17682253E+00 
H  -5.96580249E-01 +8.92088995E+00 -5.51816957E-01 
H  +4.13419887E-01 +9.38827823E+00 -1.95816893E+00 
H  +1.18243416E+00 +8.96968698E+00 -3.86663171E-01 
H  +4.23301246E-01 +1.04279087E+00 +1.87870503E-01 
H  +3.21831414E+00 -9.10249053E-01 +2.94588543E+00 
H  -1.22830363E-01 +3.44820728E-01 +1.71882002E+00 
H  +4.34032670E-01 -7.13849046E-01 +4.17970643E-01 
H  +1.89293363E+00 -1.77677911E+00 +2.15225681E+00 
H  +2.88521808E+00 -1.21398084E+00 +8.74685173E-02 
H  +1.53191740E+00 -6.16961898E-01 +3.43431178E+00 
H  +4.10871817E+00 -6.46219500E-02 +6.56220056E-01 
H  +2.93466675E+00 +4.16902615E-01 -5.87837926E-01 
H  +2.96451253E+00 +3.51654040E-01 +5.16270326E+00 
H  +4.18218049E+00 +1.46045309E+00 +5.81391921E+00 
H  +4.25550530E+00 +9.87585439E-01 +4.11477520E+00 
H  +1.05498237E+00 +1.88396989E+00 +6.00371664E+00 
H  +1.25286972E+00 +3.64497613E+00 +5.88626615E+00 
H  +2.42963079E+00 +2.68447209E+00 +6.78599940E+00 
H  +3.09330089E+00 +4.60705717E+00 +4.11111661E+00 
H  +4.41069669E+00 +3.50086085E+00 +3.69993930E+00 
H  +4.12085448E+00 +3.93530518E+00 +5.38849032E+00 
C  +4.70241625E+00 +3.21744424E+00 -4.14357276E+00 
C  -2.72045684E+00 +6.29502088E+00 +6.21854249E+00 
O  +5.93535254E+00 +3.34319935E+00 -4.32993839E+00 
O  +3.78683773E+00 +3.11611269E+00 -5.19828085E+00 
O  -3.92290651E+00 +5.61971098E+00 +6.46062991E+00 
C  +4.35180488E+00 +3.15120249E+00 -6.56429915E+00 
C  -4.89554381E+00 +6.30569790E+00 +7.33779896E+00 
O  -2.46461040E+00 +7.41578434E+00 +6.71740758E+00 
H  +3.48366383E+00 +3.05914412E+00 -7.22602967E+00 
H  +4.88033649E+00 +4.09870257E+00 -6.73795415E+00 
H  +5.04970001E+00 +2.31569994E+00 -6.71315460E+00 
H  -4.46425509E+00 +6.47162121E+00 +8.33470296E+00 
H  -5.18801540E+00 +7.27237595E+00 +6.90513580E+00 
H  -5.75161347E+00 +5.62412468E+00 +7.38939633E+00 
H  +1.01280427E+00 +2.72396085E+00 -1.26064072E+00 
H  +1.27287335E+00 +5.83420524E+00 +3.86678553E+00 
85
Ru9_21_PR2
C  +2.39966333E+00 -2.30571660E+00 +3.16448636E+00 
C  +1.83393819E+00 -3.59641009E+00 +3.28809618E+00 
C  +8.48216989E-01 -4.00391516E+00 +2.35872118E+00 
C  +4.19314288E-01 -3.17296381E+00 +1.29773343E+00 
C  +1.03253715E+00 -1.89072142E+00 +1.16932743E+00 
C  +1.99915283E+00 -1.46769282E+00 +2.11398430E+00 
N  +6.82428476E-01 -9.76173205E-01 +9.02957135E-02 
C  +6.09801000E-03 +1.92738499E-01 +3.08450483E-01 
N  -2.35510553E-01 +8.20643129E-01 -8.83062733E-01 
C  +2.18812703E-01 -1.09696652E-02 -2.07253573E+00 
C  +1.05507678E+00 -1.15840004E+00 -1.37295798E+00 
Ru -5.41130815E-01 +8.89526658E-01 +2.11774373E+00 
C  -1.55809828E+00 +2.43405591E+00 +2.84769068E+00 
C  -1.14995187E+00 +1.68417301E+00 +4.19512245E+00 
C  -2.91306565E-01 +3.50477064E-01 +4.01278821E+00 
C  -9.12604999E-01 +2.10775808E+00 -9.64008388E-01 
C  -2.42463229E-01 +3.28810333E+00 -1.40538625E+00 
C  -1.00083570E+00 +4.47747229E+00 -1.48956329E+00 
C  -2.36916238E+00 +4.53419937E+00 -1.13321059E+00 
C  -3.00134156E+00 +3.36266412E+00 -6.55294254E-01 
C  -2.27372351E+00 +2.16558987E+00 -5.77384389E-01 
C  -9.54651659E-01 -4.73865493E-01 -3.05911714E+00 
C  -3.90468250E-01 -1.44014433E+00 -4.14635882E+00 
C  +2.62936616E+00 -1.17824392E+00 -1.66519459E+00 
C  +3.25848051E+00 -2.48952455E+00 -1.09567266E+00 
C  +1.23784207E+00 +3.33600770E+00 -1.73122500E+00 
C  -7.01641671E-01 -3.65554990E+00 +3.97771329E-01 
Cl +1.53745235E+00 +2.24430411E+00 +2.22131733E+00 
Cl -2.62696528E+00 -4.59336114E-01 +2.03307533E+00 
C  +3.37102900E+00 +5.46660935E-02 -1.08014432E+00 
C  +2.89215729E+00 -1.21467966E+00 -3.20317726E+00 
C  -1.51581361E+00 +7.60487471E-01 -3.83467928E+00 
C  -2.11830717E+00 -1.19552077E+00 -2.32604856E+00 
H  -2.63409410E+00 +2.41803564E+00 +2.65264677E+00 
H  -2.08194271E+00 +1.39647729E+00 +4.69383685E+00 
H  +7.30579230E-01 +4.40083084E-01 +4.39132374E+00 
H  -8.28311617E-01 -5.58450651E-01 +4.30047342E+00 
H  -5.31905507E-01 +2.38099605E+00 +4.77161159E+00 
H  -1.06556896E+00 +3.40266548E+00 +2.71945745E+00 
H  +6.73132361E-01 -2.13417400E+00 -1.69245430E+00 
H  +8.90765957E-01 +6.11801091E-01 -2.67263889E+00 
H  -4.04685430E+00 +3.38735008E+00 -3.57002387E-01 
H  -5.19233395E-01 +5.39549566E+00 -1.82409671E+00 
H  +3.90886147E-01 -4.98346731E+00 +2.47742916E+00 
H  +3.14631447E+00 -1.97419193E+00 +3.88473175E+00 
H  -1.50246479E+00 -2.90776463E+00 +3.46320099E-01 
H  -1.13494698E+00 -4.58408381E+00 +7.90566862E-01 
H  -3.58498778E-01 -3.86653450E+00 -6.26644267E-01 
H  +1.56873724E+00 +4.37450239E+00 -1.85776275E+00 
H  +1.48062654E+00 +2.80294221E+00 -2.66343483E+00 
H  +1.82607907E+00 +2.89282591E+00 -9.18686736E-01 
H  -2.94004233E+00 -1.37690233E+00 -3.03470970E+00 
H  -2.52128672E+00 -6.08279782E-01 -1.49544290E+00 
H  -1.81291398E+00 -2.17132477E+00 -1.93056380E+00 
H  -7.10430875E-01 +1.34426611E+00 -4.30695815E+00 
H  -2.09763967E+00 +1.43411809E+00 -3.20052792E+00 
H  -2.18169063E+00 +4.13548692E-01 -4.63878286E+00 
H  +3.84287449E-01 -9.62726659E-01 -4.76095598E+00 
H  -1.21107938E+00 -1.73007997E+00 -4.81871169E+00 
H  +2.28401502E-02 -2.36703947E+00 -3.72846848E+00 
H  +4.29269683E+00 -2.58476369E+00 -1.45831924E+00 
H  +2.70928691E+00 -3.38142073E+00 -1.43593744E+00 
H  +3.29510913E+00 -2.50805080E+00 -3.66131250E-03 
H  +3.10794990E+00 +9.78682990E-01 -1.60898586E+00 
H  +4.45657928E+00 -8.39436982E-02 -1.19234461E+00 
H  +3.16380580E+00 +2.09048369E-01 -1.72343860E-02 
H  +2.50886028E+00 -3.30214929E-01 -3.72809648E+00 
H  +2.46510411E+00 -2.10937432E+00 -3.67562692E+00 
H  +3.97850657E+00 -1.24112075E+00 -3.37279847E+00 
C  -3.08016483E+00 +5.84275661E+00 -1.26622564E+00 
C  +2.28967620E+00 -4.47009431E+00 +4.41288979E+00 
O  -2.57176330E+00 +6.90211734E+00 -1.70172874E+00 
O  +3.14817046E+00 -4.15492195E+00 +5.26906582E+00 
O  -4.41112236E+00 +5.76138952E+00 -8.44203849E-01 
O  +1.64269480E+00 -5.71085051E+00 +4.41362732E+00 
C  -5.20695046E+00 +7.00463442E+00 -9.33372707E-01 
C  +2.01394503E+00 -6.64537143E+00 +5.49805503E+00 
H  -6.20010424E+00 +6.72501569E+00 -5.65572313E-01 
H  -4.76244251E+00 +7.79041454E+00 -3.07194669E-01 
H  -5.25660132E+00 +7.35550054E+00 -1.97341945E+00 
H  +1.40106816E+00 -7.53547633E+00 +5.31906839E+00 
H  +1.78898266E+00 -6.20382759E+00 +6.47864509E+00 
H  +3.08441214E+00 -6.88771037E+00 +5.44714335E+00 
H  +2.42649236E+00 -4.72648140E-01 +2.02756217E+00 
H  -2.75716452E+00 +1.26715241E+00 -2.03503093E-01 
101
Ru8_22_CH2O_PR2
C  +3.19724010E-03 -2.55340580E-03 +1.08828354E-02 
C  -1.48904946E-02 -1.90506636E-02 +1.42471623E+00 
C  +1.24362145E+00 -1.50224063E-02 +2.05539736E+00 
C  +2.47893145E+00 -2.79277854E-02 +1.35309432E+00 
C  +2.46063346E+00 -1.82187143E-02 -7.77834575E-02 
C  +1.19195670E+00 +8.26644440E-03 -7.46516422E-01 
N  +3.69424805E+00 -4.70740822E-02 -8.91736325E-01 
C  +4.39251502E+00 +1.10567260E+00 -1.23160605E+00 
N  +5.21662491E+00 +8.35701023E-01 -2.30722642E+00 
C  +5.14699062E+00 -6.29957484E-01 -2.75253070E+00 
C  +4.14503874E+00 -1.26295672E+00 -1.70035275E+00 
Ru +4.15131477E+00 +2.74842262E+00 -7.61272419E-02 
O  +3.53405782E+00 +4.04510684E+00 +1.54474932E+00 
C  +2.42677397E+00 +4.11946449E+00 +2.14709684E+00 
C  +6.22301556E+00 +1.76801958E+00 -2.82330208E+00 
C  +5.85899223E+00 +2.83620803E+00 -3.70067231E+00 
C  +6.87707430E+00 +3.68369006E+00 -4.21002340E+00 
C  +8.24207379E+00 +3.52941690E+00 -3.89851673E+00 
C  +8.56377055E+00 +2.47359539E+00 -3.01217852E+00 
C  +7.59969508E+00 +1.60018193E+00 -2.46539418E+00 
C  +4.84822397E+00 -8.77830075E-01 -4.31385421E+00 
C  +4.75639152E+00 -2.40302381E+00 -4.63121110E+00 
C  +4.70371512E+00 -2.47574273E+00 -8.06980722E-01 
C  +3.52286975E+00 -3.10649143E+00 -2.80926080E-03 
C  +8.08702321E+00 +5.38128695E-01 -1.49586698E+00 
C  +1.04421467E+00 +7.60328278E-02 -2.25408535E+00 
Cl +2.06097496E+00 +3.51355339E+00 -1.17332972E+00 
Cl +6.17891905E+00 +2.21634572E+00 +1.28394152E+00 
C  +5.18063065E+00 +3.93002971E+00 -1.00098451E+00 
C  +5.85406444E+00 -2.04435489E+00 +1.45330560E-01 
C  +5.26728549E+00 -3.64318485E+00 -1.67513740E+00 
C  +6.03884944E+00 -3.52168420E-01 -5.17843596E+00 
C  +3.51906122E+00 -2.51067852E-01 -4.81532959E+00 
H  +6.25363529E+00 +4.04302210E+00 -7.85838124E-01 
H  +4.71803206E+00 +4.63575744E+00 -1.70868753E+00 
H  +6.14209600E+00 -1.05852629E+00 -2.58403197E+00 
H  +3.26478231E+00 -1.65567336E+00 -2.22463037E+00 
C  +4.44276427E+00 +3.13635993E+00 -4.16859955E+00 
H  +9.59913683E+00 +2.32135479E+00 -2.70933735E+00 
H  +6.55982943E+00 +4.48537782E+00 -4.87335744E+00 
C  +9.35443579E+00 +4.46382175E+00 -4.44933285E+00 
C  +3.72066176E+00 -1.09211135E-01 +2.22853412E+00 
H  +1.30385313E+00 -2.66874694E-02 +3.14153395E+00 
H  -9.35958575E-01 +2.66202420E-02 -5.40363309E-01 
C  -1.36118777E+00 -2.14694001E-02 +2.19962704E+00 
H  +4.70630759E-02 +4.48577794E-01 -2.52002283E+00 
H  +1.15515239E+00 -9.14482845E-01 -2.72197924E+00 
H  +1.77386911E+00 +7.54970119E-01 -2.69823022E+00 
H  +9.07073170E+00 +8.15001623E-01 -1.09527594E+00 
H  +8.20468918E+00 -4.43079352E-01 -1.98409213E+00 
H  +7.40918419E+00 +4.30935730E-01 -6.46141469E-01 
H  +2.29094072E+00 +4.89339300E+00 +2.92114919E+00 
H  +1.59020232E+00 +3.44034334E+00 +1.92474810E+00 
H  +3.87621913E+00 -4.00659802E+00 +5.22416659E-01 
H  +2.70931959E+00 -3.41883550E+00 -6.76652185E-01 
H  +3.09584654E+00 -2.43502438E+00 +7.42142749E-01 
H  +5.64162170E+00 -4.42310221E+00 -9.95211081E-01 
H  +6.11053453E+00 -3.33825697E+00 -2.30529763E+00 
H  +4.50211493E+00 -4.10647840E+00 -2.31087472E+00 
H  +6.01080546E+00 -2.81858427E+00 +9.11227478E-01 
H  +5.65298615E+00 -1.10247807E+00 +6.54625276E-01 
H  +6.80161571E+00 -1.93737877E+00 -3.97419425E-01 
H  +7.00399160E+00 -7.28862552E-01 -4.80709362E+00 
H  +6.09823085E+00 +7.37132332E-01 -5.21777634E+00 
H  +5.92195859E+00 -7.14786395E-01 -6.21088552E+00 
H  +5.69938090E+00 -2.93064320E+00 -4.44068953E+00 
H  +4.52794886E+00 -2.51879262E+00 -5.70119392E+00 
H  +3.95546862E+00 -2.90348630E+00 -4.07581822E+00 
H  +3.37729406E+00 +7.71041963E-01 -4.46637556E+00 
H  +2.65037034E+00 -8.42465911E-01 -4.50248404E+00 
H  +3.51475647E+00 -2.35488614E-01 -5.91564563E+00 
H  +4.30249546E+00 +4.22114293E+00 -4.27156083E+00 
H  +4.25965798E+00 +2.70062499E+00 -5.16320147E+00 
H  +3.67441823E+00 +2.78103400E+00 -3.48105918E+00 
H  +3.53383742E+00 +3.81485073E-01 +3.19387178E+00 
H  +3.97246626E+00 -1.15763963E+00 +2.45138920E+00 
H  +4.60250438E+00 +3.67388859E-01 +1.79954807E+00 
C  +8.80395804E+00 +5.53705221E+00 -5.43044092E+00 
H  +8.31716992E+00 +5.08140074E+00 -6.30559168E+00 
H  +8.08172330E+00 +6.20907493E+00 -4.94378400E+00 
H  +9.63315197E+00 +6.15846280E+00 -5.79959748E+00 
C  +1.00403699E+01 +5.20663179E+00 -3.25674689E+00 
H  +9.31079305E+00 +5.81511394E+00 -2.70168535E+00 
H  +1.05002751E+01 +4.50632624E+00 -2.54603499E+00 
H  +1.08317175E+01 +5.87564884E+00 -3.62866645E+00 
C  +1.04204895E+01 +3.61628695E+00 -5.21539678E+00 
H  +9.96567689E+00 +3.09377667E+00 -6.07048917E+00 
H  +1.12201979E+01 +4.26802186E+00 -5.59980315E+00 
H  +1.08884345E+01 +2.86045492E+00 -4.56984156E+00 
C  -2.21120086E+00 -1.25920990E+00 +1.76565703E+00 
H  -3.16968587E+00 -1.27174867E+00 +2.30716576E+00 
H  -2.43692728E+00 -1.24886711E+00 +6.90595184E-01 
H  -1.68093122E+00 -2.19726690E+00 +1.98875302E+00 
C  -1.16618254E+00 -9.56881182E-02 +3.74025954E+00 
H  -6.32732680E-01 -1.00915510E+00 +4.04211191E+00 
H  -6.11806590E-01 +7.71756992E-01 +4.12817545E+00 
H  -2.14802078E+00 -1.06162332E-01 +4.23593227E+00 
C  -2.14923657E+00 +1.28831447E+00 +1.87308222E+00 
H  -1.57894977E+00 +2.17741740E+00 +2.18201938E+00 
H  -2.35875375E+00 +1.38512251E+00 +7.99144514E-01 
H  -3.11231636E+00 +1.29785882E+00 +2.40675311E+00 
100
Ru8_22_H2O_PR2
C  -3.30531757E+00 -8.89385218E-01 +9.97823101E-01 
C  -2.47678716E+00 -6.85791013E-01 -1.51903994E-01 
C  -2.79893066E+00 -1.36210885E+00 -1.36898278E+00 
C  -3.95686787E+00 -2.18089655E+00 -1.41344251E+00 
C  -4.81530997E+00 -2.36923314E+00 -3.12099430E-01 
C  -4.44662682E+00 -1.71204611E+00 +8.86425093E-01 
N  -1.32904709E+00 +2.18009364E-01 -7.30787427E-02 
C  -2.38992230E-02 -2.08663308E-01 +1.02512411E-01 
N  +7.91536411E-01 +9.01798304E-01 +3.03885500E-01 
C  -4.63300230E-03 +2.19863540E+00 +4.19096073E-01 
C  -1.48140478E+00 +1.73546801E+00 +7.39103671E-02 
C  +2.25341277E+00 +8.45586767E-01 +9.43069150E-02 
C  +3.16387688E+00 +4.32280425E-01 +1.12130333E+00 
C  +4.54914148E+00 +4.03503687E-01 +8.31779346E-01 
C  +5.10074453E+00 +7.81915361E-01 -4.10746193E-01 
C  +4.17890557E+00 +1.18194551E+00 -1.39922678E+00 
C  +2.78251132E+00 +1.20798933E+00 -1.18400812E+00 
C  +6.63363343E+00 +7.12925777E-01 -6.52266056E-01 
C  +2.78226061E+00 +4.41175287E-02 +2.54199660E+00 
C  +1.91510467E+00 +1.59374743E+00 -2.36644035E+00 
Ru +8.16129558E-01 -2.02533594E+00 +2.55517636E-01 
C  -6.14908576E-01 -3.05038231E+00 -2.05044554E-01 
C  -2.24219216E+00 +2.48768614E+00 -1.12812208E+00 
C  -2.29315620E+00 +4.02783059E+00 -8.82770105E-01 
C  +2.03207397E-01 +2.97125525E+00 +1.81249515E+00 
C  -9.69624150E-02 +2.07584636E+00 +3.04718428E+00 
C  -1.99449562E+00 -1.26411794E+00 -2.65716991E+00 
C  -6.08333606E+00 -3.26591546E+00 -3.62480648E-01 
C  -3.00464863E+00 -2.83736450E-01 +2.35782043E+00 
O  +2.43204811E+00 -3.39421816E+00 +7.26137383E-01 
Cl +1.78407627E+00 -2.27715448E+00 -2.02573622E+00 
Cl +2.03332467E-01 -2.40987347E+00 +2.65530552E+00 
C  -3.73617538E+00 +2.03342940E+00 -1.18534931E+00 
C  -1.58354494E+00 +2.29306044E+00 -2.52025514E+00 
C  -7.16908277E-01 +4.22394987E+00 +1.94612650E+00 
C  +1.65897638E+00 +3.53272156E+00 +1.87164689E+00 
H  -7.15133568E-01 -3.44656515E+00 -1.22833228E+00 
H  -1.34082446E+00 -3.39662344E+00 +5.47119189E-01 
H  -2.11148380E+00 +1.90689254E+00 +9.55336828E-01 
H  +3.57031049E-01 +2.88083518E+00 -3.61130062E-01 
H  -5.05048298E+00 -1.84794192E+00 +1.78314965E+00 
H  -4.17033693E+00 -2.67671249E+00 -2.35796477E+00 
H  +5.20875290E+00 +7.02730829E-02 +1.63287778E+00 
H  +4.53150442E+00 +1.45754698E+00 -2.38988238E+00 
H  +1.58600224E+00 +2.64293596E+00 -2.31118346E+00 
H  +1.03017991E+00 +9.58212948E-01 -2.43922480E+00 
H  +2.47776339E+00 +1.48091262E+00 -3.30164494E+00 
H  -3.51474387E+00 -8.52420644E-01 +3.14616434E+00 
H  -3.35916339E+00 +7.57243096E-01 +2.43341271E+00 
H  -1.93529404E+00 -3.05457316E-01 +2.58071421E+00 
H  +2.82324701E+00 -3.82097002E+00 -6.62067472E-02 
H  +2.31037438E+00 -3.97538555E+00 +1.50471580E+00 
H  -2.79995088E+00 +4.49681167E+00 -1.73936082E+00 
H  -1.29686519E+00 +4.47815583E+00 -8.12745258E-01 
H  -2.86263169E+00 +4.29235785E+00 +1.70414604E-02 
H  -4.29085895E+00 +2.70272682E+00 -1.86032568E+00 
H  -4.21504695E+00 +2.09649214E+00 -1.96406428E-01 
H  -3.86477144E+00 +1.01406364E+00 -1.55468462E+00 
H  -2.28526555E+00 +2.61436424E+00 -3.30476023E+00 
H  -1.31466069E+00 +1.25593701E+00 -2.71623871E+00 
H  -6.81259795E-01 +2.90639479E+00 -2.62965192E+00 
H  +1.86500786E+00 +4.18284599E+00 +1.00652766E+00 
H  +2.42397937E+00 +2.75665310E+00 +1.89045390E+00 
H  +1.78076509E+00 +4.14521334E+00 +2.77777917E+00 
H  -5.11796324E-01 +4.98397129E+00 +1.18154726E+00 
H  -5.22575816E-01 +4.68684888E+00 +2.92534906E+00 
H  -1.78389380E+00 +3.97502643E+00 +1.91711272E+00 
H  +3.08246925E-01 +2.54757385E+00 +3.95486519E+00 
H  +3.36979673E-01 +1.08007151E+00 +2.96329515E+00 
H  -1.17715821E+00 +1.96092673E+00 +3.20301609E+00 
H  +2.82020286E+00 +9.17204736E-01 +3.21192581E+00 
H  +1.79352802E+00 -4.05798702E-01 +2.62808021E+00 
H  +3.49914172E+00 -6.90095855E-01 +2.93362263E+00 
C  +7.03759978E+00 +1.19722101E+00 -2.07368120E+00 
C  +7.37288054E+00 +1.61319198E+00 +3.89240785E-01 
C  +7.11086295E+00 -7.67209648E-01 -4.93314024E-01 
H  -2.00070979E+00 -2.23135593E+00 -3.17822223E+00 
H  -2.44450127E+00 -5.33114750E-01 -3.34683378E+00 
H  -9.49345198E-01 -9.98093599E-01 -2.49289706E+00 
C  -6.33417902E+00 -3.87026291E+00 -1.77287119E+00 
C  -5.92090190E+00 -4.44836499E+00 +6.47249270E-01 
C  -7.33878244E+00 -2.42038928E+00 +2.58608540E-02 
H  +8.13066250E+00 +1.14143329E+00 -2.18564721E+00 
H  +6.59359522E+00 +5.71805821E-01 -2.86199139E+00 
H  +6.73965292E+00 +2.24140147E+00 -2.25106238E+00 
H  +8.46187102E+00 +1.55691237E+00 +2.36547230E-01 
H  +7.06768158E+00 +2.66540317E+00 +2.84763902E-01 
H  +7.16452783E+00 +1.30467213E+00 +1.42290772E+00 
H  +8.19410161E+00 -8.40918370E-01 -6.76828846E-01 
H  +6.91337819E+00 -1.15360904E+00 +5.16124561E-01 
H  +6.59421328E+00 -1.42233390E+00 -1.21046223E+00 
H  -6.81261653E+00 -5.09378720E+00 +6.25645031E-01 
H  -5.04596368E+00 -5.06469436E+00 +3.91560422E-01 
H  -5.78934939E+00 -4.09313894E+00 +1.67856300E+00 
H  -8.24278352E+00 -3.04848945E+00 +4.38471290E-03 
H  -7.25312320E+00 -1.99424843E+00 +1.03483988E+00 
H  -7.48479663E+00 -1.58846335E+00 -6.79557174E-01 
H  -7.25039868E+00 -4.47877018E+00 -1.75544573E+00 
H  -6.47069331E+00 -3.08878751E+00 -2.53512478E+00 
H  -5.51087481E+00 -4.52565864E+00 -2.09340245E+00 
110
Ru8_22_PMe3_PR2
C  -3.47763637E+00 +6.42762602E-01 +1.04849761E+00 
C  -2.66713545E+00 +6.23667260E-01 -1.31968927E-01 
C  -3.19993105E+00 +5.28310963E-02 -1.32806242E+00 
C  -4.52610668E+00 -4.51891308E-01 -1.31849087E+00 
C  -5.35928468E+00 -4.21088403E-01 -1.83202380E-01 
C  -4.79224456E+00 +1.31248812E-01 +9.89570367E-01 
N  -1.31999594E+00 +1.20501001E+00 -1.02618287E-01 
C  -1.57284045E-01 +4.67179755E-01 +2.87425203E-02 
N  +9.05678789E-01 +1.33918448E+00 +2.25456104E-01 
C  +4.59682948E-01 +2.79657758E+00 +3.50991511E-01 
C  -1.08615170E+00 +2.71521708E+00 +2.36266621E-02 
C  +2.31714183E+00 +9.54205071E-01 +3.00967639E-02 
C  +3.09701420E+00 +3.36907881E-01 +1.06236828E+00 
C  +4.46424143E+00 +6.43882369E-02 +8.14221622E-01 
C  +5.12133636E+00 +3.73899509E-01 -3.96538351E-01 
C  +4.31872539E+00 +9.48983252E-01 -1.40215908E+00 
C  +2.94457369E+00 +1.23241815E+00 -1.22431208E+00 
C  +6.63586710E+00 +7.83460084E-02 -5.77768879E-01 
C  +2.59615400E+00 -2.03161785E-02 +2.45405385E+00 
C  +2.20703403E+00 +1.80664368E+00 -2.41841368E+00 
Ru +1.16656002E-01 -1.58267853E+00 +7.20297391E-02 
Cl -5.67455974E-01 -1.67607659E+00 +2.48888506E+00 
C  -1.64011561E+00 +3.61764271E+00 -1.18778975E+00 
C  -1.07035124E+00 +3.23222101E+00 -2.58031087E+00 
C  +8.68484378E-01 +3.49986704E+00 +1.73796244E+00 
C  +3.73579372E-01 +2.71320067E+00 +2.98389996E+00 
C  -2.45963852E+00 -4.07995411E-02 -2.65351329E+00 
C  -6.81069367E+00 -9.75766559E-01 -1.72685878E-01 
C  -2.99126606E+00 +1.16115002E+00 +2.39041128E+00 
C  -1.49443889E+00 -2.31056398E+00 -3.55974231E-01 
P  +1.14394293E+00 -3.85685377E+00 +2.99857954E-01 
C  +6.82078971E-01 -5.11272402E+00 -1.03683050E+00 
Cl +9.32681207E-01 -1.71487166E+00 -2.29592500E+00 
C  -1.28512507E+00 +5.12264856E+00 -9.75688621E-01 
C  -3.20121446E+00 +3.56718691E+00 -1.22229690E+00 
C  +2.81148647E-01 +4.93965774E+00 +1.86450117E+00 
C  +2.41794231E+00 +3.69123078E+00 +1.78669293E+00 
C  +8.68724081E-01 -4.83459113E+00 +1.89577598E+00 
C  +3.03111523E+00 -3.80059782E+00 +1.61525455E-01 
H  -2.26509168E+00 -2.49106033E+00 +4.10930100E-01 
H  -1.70820513E+00 -2.64289147E+00 -1.38573493E+00 
H  -1.64734724E+00 +3.05143679E+00 +9.03259723E-01 
H  +9.70100524E-01 +3.36623355E+00 -4.35873745E-01 
H  -5.37615046E+00 +1.56898888E-01 +1.90900686E+00 
H  -4.89386020E+00 -8.77342008E-01 -2.24977611E+00 
H  +5.02699102E+00 -3.95966067E-01 +1.62669632E+00 
H  +4.74738657E+00 +1.17757149E+00 -2.37483603E+00 
H  +2.73893260E+00 +1.55750221E+00 -3.34538669E+00 
H  +2.13922158E+00 +2.90487986E+00 -2.36983219E+00 
H  +1.19964185E+00 +1.39679102E+00 -2.50145168E+00 
H  -3.64638691E+00 +8.00776314E-01 +3.19414438E+00 
H  -3.00180580E+00 +2.26168317E+00 +2.43895677E+00 
H  -1.98101552E+00 +8.06871055E-01 +2.61065518E+00 
H  +3.44505486E+00 -3.21382268E+00 +9.89915103E-01 
H  +3.29256740E+00 -3.31563798E+00 -7.85345237E-01 
H  +3.44595474E+00 -4.81800392E+00 +1.91332411E-01 
H  +1.43449338E+00 -5.77690073E+00 +1.86834531E+00 
H  -2.01846457E-01 -5.04270478E+00 +2.00896142E+00 
H  +1.18205087E+00 -4.22304590E+00 +2.74854751E+00 
H  -3.75651443E-01 -5.38365729E+00 -9.23781616E-01 
H  +1.30314716E+00 -6.01538453E+00 -9.49764133E-01 
H  +8.29962330E-01 -4.64117040E+00 -2.01410138E+00 
H  +5.43718474E-01 +1.63985240E+00 +2.90196335E+00 
H  +6.64120385E-01 +5.62173571E+00 +1.09490323E+00 
H  -6.98174005E-01 +2.87144212E+00 +3.15591868E+00 
H  +8.97937070E-01 +3.07446517E+00 +3.88148509E+00 
H  +5.83167053E-01 +5.34684326E+00 +2.84111186E+00 
H  +2.68433456E+00 +4.29880575E+00 +2.66488003E+00 
H  -8.14231579E-01 +4.95801998E+00 +1.83626598E+00 
H  +2.77951967E+00 +4.22752068E+00 +8.95173452E-01 
H  +2.97005708E+00 +2.75362257E+00 +1.85449389E+00 
H  -1.75780117E+00 +5.54611934E+00 -8.05254351E-02 
H  -1.65884942E+00 +5.68970957E+00 -1.84145880E+00 
H  -2.04927986E-01 +5.29803920E+00 -9.18773980E-01 
H  -3.63239206E+00 +3.78020274E+00 -2.32153701E-01 
H  -3.59583672E+00 +2.60664122E+00 -1.55847357E+00 
H  -3.57208436E+00 +4.33901911E+00 -1.91376306E+00 
H  -1.05867829E+00 +2.15597727E+00 -2.74735366E+00 
H  -4.98369369E-02 +3.60916447E+00 -2.71703927E+00 
H  -1.68785187E+00 +3.68968983E+00 -3.36809452E+00 
C  -7.25182313E+00 -1.52674340E+00 -1.55817418E+00 
C  -6.91181794E+00 -2.14224820E+00 +8.63228332E-01 
C  -7.80312520E+00 +1.62398344E-01 +2.29441709E-01 
H  -2.74745832E+00 -9.60777805E-01 -3.18081055E+00 
H  -2.73273020E+00 +7.96744595E-01 -3.31417606E+00 
H  -1.37508000E+00 -6.48643790E-02 -2.54353121E+00 
H  +3.16815259E+00 -8.70541489E-01 +2.85182752E+00 
H  +2.74998558E+00 +8.14690865E-01 +3.15447804E+00 
H  +1.54198569E+00 -2.99058383E-01 +2.48883995E+00 
C  +7.15687875E+00 +4.68872884E-01 -1.98980679E+00 
C  +7.44970226E+00 +8.93144309E-01 +4.79386784E-01 
C  +6.90413666E+00 -1.44758910E+00 -3.74227318E-01 
H  -7.93436842E+00 -2.55022452E+00 +8.80883713E-01 
H  -6.22188065E+00 -2.95869579E+00 +6.01944881E-01 
H  -6.66577121E+00 -1.81060586E+00 +1.88125544E+00 
H  -8.83476990E+00 -2.21607585E-01 +2.53880031E-01 
H  -7.57625364E+00 +5.74067414E-01 +1.22256415E+00 
H  -7.76383719E+00 +9.90615715E-01 -4.94178932E-01 
H  -8.28641274E+00 -1.89560670E+00 -1.49642519E+00 
H  -7.22393645E+00 -7.49637976E-01 -2.33639961E+00 
H  -6.62195089E+00 -2.36688852E+00 -1.88626131E+00 
H  +8.23120018E+00 +2.43631695E-01 -2.06279028E+00 
H  +6.64654012E+00 -9.44454702E-02 -2.78486591E+00 
H  +7.03116078E+00 +1.54291954E+00 -2.19200440E+00 
H  +8.52758332E+00 +7.00004139E-01 +3.64174186E-01 
H  +7.28066862E+00 +1.97350285E+00 +3.56152021E-01 
H  +7.16932775E+00 +6.25466806E-01 +1.50754802E+00 
H  +7.97594118E+00 -1.66627691E+00 -4.99066533E-01 
H  +6.60996591E+00 -1.78843893E+00 +6.28266376E-01 
H  +6.34543958E+00 -2.04418618E+00 -1.11079708E+00 
103
Ru9_22_PR2
C  +3.08286108E+00 -5.33225270E-01 +1.18017862E+00 
C  +2.49167335E+00 +1.80979744E-01 +9.00173048E-02 
C  +3.25487932E+00 +3.89771933E-01 -1.09877834E+00 
C  +4.58216780E+00 -9.49457446E-02 -1.16496214E+00 
C  +5.19768006E+00 -8.01309936E-01 -1.11155742E-01 
C  +4.40789764E+00 -1.00887476E+00 +1.04102207E+00 
N  +1.11713633E+00 +7.09681781E-01 +1.73166774E-01 
C  -3.11408850E-03 -6.23947230E-02 -2.45712408E-02 
N  -1.11757213E+00 +7.30027031E-01 -1.66308786E-01 
C  -7.69183669E-01 +2.22116508E+00 -1.17097661E-01 
C  +7.79049581E-01 +2.20286860E+00 +2.32382366E-01 
C  -2.49488552E+00 +2.03924876E-01 -1.22935188E-01 
C  -3.25897900E+00 +3.29486067E-01 +1.08131314E+00 
C  -4.58048210E+00 -1.61926514E-01 +1.11191225E+00 
C  -5.19854098E+00 -7.95745370E-01 +8.89875250E-03 
C  -4.41553452E+00 -9.14415115E-01 -1.15514514E+00 
C  -3.08693171E+00 -4.26782008E-01 -1.25848835E+00 
C  -6.64741625E+00 -1.34381218E+00 +1.23371870E-01 
C  -2.71688630E+00 +9.39338416E-01 +2.36078927E+00 
C  -2.42369740E+00 -5.91911794E-01 -2.61722477E+00 
Ru -1.07865232E-02 -2.09567361E+00 -9.58550014E-02 
Cl -8.90695884E-01 -2.29043844E+00 +2.22182470E+00 
C  +1.24333741E+00 +2.94553525E+00 +1.57661894E+00 
C  +6.48846351E-01 +2.31825084E+00 +2.86775449E+00 
C  -1.22839567E+00 +3.06387410E+00 -1.40278754E+00 
C  -7.93217862E-01 +4.55712408E+00 -1.28276106E+00 
C  +2.71435768E+00 +1.08632286E+00 -2.33388979E+00 
C  +6.64945761E+00 -1.34968820E+00 -1.84500871E-01 
C  +2.41667908E+00 -7.96448665E-01 +2.52205961E+00 
C  +1.25646128E+00 -3.57118158E+00 +3.10241933E-01 
C  -1.78662704E-02 -4.40114879E+00 -1.75095251E-01 
C  -1.28685652E+00 -3.53244058E+00 -6.02092292E-01 
Cl +8.68791078E-01 -2.13645361E+00 -2.42130171E+00 
C  +8.15807545E-01 +4.44577151E+00 +1.56923793E+00 
C  +2.80320267E+00 +2.96178149E+00 +1.66024742E+00 
C  -2.78808090E+00 +3.09419281E+00 -1.48593298E+00 
C  -6.36346249E-01 +2.53225849E+00 -2.73707647E+00 
H  +1.47849057E+00 -3.70601332E+00 +1.37277621E+00 
H  -3.31277406E-01 -5.02343100E+00 +6.70210729E-01 
H  -1.50958611E+00 -3.59207000E+00 -1.67136857E+00 
H  -2.13967036E+00 -3.64539183E+00 +7.29117819E-02 
H  +2.92303439E-01 -4.96606158E+00 -1.06091454E+00 
H  +2.10879850E+00 -3.64263768E+00 -3.71003501E-01 
H  -1.31968244E+00 +2.65183154E+00 +7.27489032E-01 
H  +1.33310724E+00 +2.69006023E+00 -5.78488014E-01 
H  +4.82417626E+00 -1.55642759E+00 +1.88640471E+00 
H  +5.12464681E+00 +7.65034250E-02 -2.09137666E+00 
H  -5.12575457E+00 -6.25261992E-02 +2.04971190E+00 
H  -4.82966923E+00 -1.39594953E+00 -2.03807551E+00 
H  -1.69881123E+00 +6.00369384E-01 +2.56282319E+00 
H  -3.33630754E+00 +6.37887694E-01 +3.21486560E+00 
H  -2.72503608E+00 +2.04084460E+00 +2.33163018E+00 
H  +3.32813669E+00 +8.35277444E-01 -3.20811474E+00 
H  +2.73351465E+00 +2.18360821E+00 -2.23344709E+00 
H  +1.69244096E+00 +7.71082567E-01 -2.55384566E+00 
H  +1.20493906E+00 +2.68345182E+00 +3.74404225E+00 
H  +7.01221208E-01 +1.22899542E+00 +2.86789240E+00 
H  -3.98444277E-01 +2.60945580E+00 +3.01120617E+00 
H  +3.25410869E+00 +3.33554836E+00 +7.28197706E-01 
H  +3.23502361E+00 +1.98138843E+00 +1.86846648E+00 
H  +3.11485276E+00 +3.63916209E+00 +2.46948372E+00 
H  +1.28656282E+00 +5.01277253E+00 +7.55359956E-01 
H  +1.14109771E+00 +4.90267416E+00 +2.51570345E+00 
H  -2.70020398E-01 +4.57881708E+00 +1.50530244E+00 
H  -3.09563343E+00 +3.83222305E+00 -2.24193516E+00 
H  -3.23818148E+00 +3.39873026E+00 -5.28652491E-01 
H  -3.22415696E+00 +2.13429586E+00 -1.76782989E+00 
H  +4.14875883E-01 +2.82082357E+00 -2.85440878E+00 
H  -1.18483857E+00 +2.97194424E+00 -3.58348442E+00 
H  -7.02131119E-01 +1.44707874E+00 -2.82303236E+00 
H  +2.93282575E-01 +4.67962172E+00 -1.20936935E+00 
H  -1.26110397E+00 +5.06342801E+00 -4.28245049E-01 
H  -1.11629613E+00 +5.08567653E+00 -2.19194121E+00 
H  -2.80501744E+00 -1.49441058E+00 -3.11388519E+00 
H  -2.66796808E+00 +2.56735090E-01 -3.27554938E+00 
H  -1.33865138E+00 -6.91778253E-01 -2.57223178E+00 
C  -7.15528229E+00 -1.97830840E+00 -1.20250863E+00 
C  -6.69405198E+00 -2.44394811E+00 +1.23323902E+00 
C  -7.62072479E+00 -1.81782066E-01 +5.02550377E-01 
H  +2.79971884E+00 -1.73102684E+00 +2.95394256E+00 
H  +2.65623756E+00 +3.81173770E-03 +3.23979651E+00 
H  +1.33201347E+00 -8.96031174E-01 +2.46727354E+00 
C  +7.34598229E+00 -1.02137724E+00 -1.53529545E+00 
C  +7.50323811E+00 -7.19913628E-01 +9.63363209E-01 
C  +6.62611133E+00 -2.90412674E+00 -2.08413624E-02 
H  -8.64973441E+00 -5.61910458E-01 +5.95698409E-01 
H  -7.35062330E+00 +2.86354351E-01 +1.45911765E+00 
H  -7.61485388E+00 +6.02402243E-01 -2.69480048E-01 
H  -7.71238666E+00 -2.85321425E+00 +1.32294401E+00 
H  -6.01121162E+00 -3.27256682E+00 +9.93124474E-01 
H  -6.40313618E+00 -2.04826051E+00 +2.21592261E+00 
H  -8.18520010E+00 -2.34003281E+00 -1.06658180E+00 
H  -7.16609702E+00 -1.25165224E+00 -2.02863009E+00 
H  -6.54252537E+00 -2.83941918E+00 -1.50769710E+00 
H  +8.53215714E+00 -1.11056570E+00 +9.31593468E-01 
H  +7.55041829E+00 +3.74933744E-01 +8.62313271E-01 
H  +7.09029915E+00 -9.47821923E-01 +1.95572741E+00 
H  +8.36954397E+00 -1.42404835E+00 -1.52923533E+00 
H  +6.81887041E+00 -1.47290207E+00 -2.38854197E+00 
H  +7.41875398E+00 +6.28418725E-02 -1.70719695E+00 
H  +7.64862311E+00 -3.30894083E+00 -7.29222889E-02 
H  +6.19491552E+00 -3.20892594E+00 +9.42660085E-01 
H  +6.03068987E+00 -3.37271704E+00 -8.18620300E-01 
89
Ru8_23_CH2O_PR2
C  -3.44183229E+00 +1.03963267E+00 +2.98629642E+00 
C  -4.64907223E+00 +8.82331865E-01 +2.27659360E+00 
C  -4.54370355E+00 +6.36412517E-01 +8.95115632E-01 
C  -3.28530873E+00 +6.06370989E-01 +2.48302135E-01 
C  -2.07404357E+00 +8.89854004E-01 +9.53251693E-01 
C  -2.16625576E+00 +1.03811472E+00 +2.37016780E+00 
N  -8.02598977E-01 +1.13560373E+00 +2.59926040E-01 
C  +1.42971131E-01 +1.72386862E-01 -1.19991461E-01 
N  +1.38337308E+00 +7.94043682E-01 -1.62739796E-01 
C  +1.30931265E+00 +2.31932124E+00 -9.93843300E-03 
C  -2.51584829E-01 +2.55531907E+00 +1.48695082E-01 
Ru -4.55294807E-01 -1.63504339E+00 -7.78397600E-01 
O  -1.42215679E+00 -3.51020941E+00 -1.62796631E+00 
C  -2.52661715E+00 -3.99357358E+00 -1.27461692E+00 
C  +2.62350221E+00 +1.06907186E-01 -4.89420939E-01 
C  +3.20337323E+00 -8.40440236E-01 +4.23739665E-01 
C  +4.41681920E+00 -1.49158088E+00 +9.76672182E-02 
C  +5.10474056E+00 -1.22940791E+00 -1.10368190E+00 
C  +4.51496990E+00 -3.10558679E-01 -1.99299112E+00 
C  +3.29090857E+00 +3.52058830E-01 -1.72701869E+00 
C  +2.29522925E+00 +3.05203313E+00 +1.04344914E+00 
C  +2.27154537E+00 +4.58998644E+00 +7.72224706E-01 
C  -9.77105821E-01 +3.42194694E+00 -1.00245541E+00 
C  -2.42803931E+00 +3.78574827E+00 -5.50899498E-01 
C  +6.41590124E+00 -1.92630122E+00 -1.42422157E+00 
C  +2.63004542E+00 -1.15755743E+00 +1.77809485E+00 
O  +2.88572739E+00 -2.48280411E+00 +2.13775631E+00 
C  +2.32677501E+00 -2.93083370E+00 +3.43631750E+00 
C  +2.75971317E+00 +1.27685960E+00 -2.80722743E+00 
C  -5.99403247E+00 +9.24545562E-01 +2.98085118E+00 
C  -9.65691677E-01 +1.13153374E+00 +3.28752277E+00 
C  -3.28004246E+00 +7.25163798E-02 -1.13205818E+00 
O  -4.28687439E+00 +5.64473440E-01 -1.94583429E+00 
C  -4.38662990E+00 -1.92053337E-02 -3.30968567E+00 
Cl -1.20860543E+00 -2.53058277E+00 +1.42765200E+00 
Cl +1.11613976E-01 -1.06224487E+00 -3.15537861E+00 
C  +1.10701671E+00 -2.59513524E+00 -6.94791923E-01 
C  -1.01275872E+00 +2.68803228E+00 -2.37189493E+00 
C  -2.78037526E-01 +4.79390712E+00 -1.24649026E+00 
C  +3.78151823E+00 +2.62109761E+00 +8.41511738E-01 
C  +1.94499084E+00 +2.86481802E+00 +2.54240622E+00 
O  +2.04462804E+00 -3.68052915E-01 +2.54779495E+00 
O  -2.49208401E+00 -8.23064579E-01 -1.52894223E+00 
H  +1.88904749E+00 -2.49752496E+00 -1.46200892E+00 
H  +1.22642748E+00 -3.43593122E+00 +1.12863917E-02 
H  +1.61354574E+00 +2.72519285E+00 -9.80584378E-01 
H  -4.51640161E-01 +3.07130256E+00 +1.09612498E+00 
H  +5.00646974E+00 -1.09311962E-01 -2.94642194E+00 
H  +4.81920095E+00 -2.21454998E+00 +8.04088496E-01 
H  -5.43667451E+00 +4.36980196E-01 +3.05180602E-01 
H  -3.47927023E+00 +1.15432759E+00 +4.07204045E+00 
H  -1.15713973E+00 +5.37839855E-01 +4.19259599E+00 
H  -7.79471434E-01 +2.16477928E+00 +3.61557863E+00 
H  -6.10691752E-02 +7.39451569E-01 +2.82852565E+00 
H  +3.19438976E+00 +1.00705795E+00 -3.77815167E+00 
H  +3.02743728E+00 +2.32903355E+00 -2.61602180E+00 
H  +1.67587849E+00 +1.18746014E+00 -2.90662655E+00 
H  -2.87847175E+00 -4.93485185E+00 -1.73665406E+00 
H  -3.15489341E+00 -3.51639611E+00 -5.07353628E-01 
H  -2.83613322E+00 +4.55331053E+00 -1.22560708E+00 
H  -2.43908604E+00 +4.20543478E+00 +4.67418314E-01 
H  -3.11564297E+00 +2.93997578E+00 -5.75765501E-01 
H  -8.09171121E-01 +5.30661725E+00 -2.06234195E+00 
H  +7.66483312E-01 +4.69542812E+00 -1.55933974E+00 
H  -3.22462178E-01 +5.45146870E+00 -3.68156982E-01 
H  -1.71422506E+00 +3.20400079E+00 -3.04515195E+00 
H  -1.31995750E+00 +1.64414053E+00 -2.29450054E+00 
H  -3.08646446E-02 +2.70020267E+00 -2.86151963E+00 
H  +4.10085597E+00 +2.69184991E+00 -2.06897513E-01 
H  +3.97665105E+00 +1.60661065E+00 +1.19579408E+00 
H  +4.42496662E+00 +3.29822570E+00 +1.42347284E+00 
H  +2.57572130E+00 +4.84363628E+00 -2.53120934E-01 
H  +2.98695125E+00 +5.07377063E+00 +1.45312707E+00 
H  +1.29111778E+00 +5.03646496E+00 +9.66945473E-01 
H  +1.93350959E+00 +1.81444235E+00 +2.83160829E+00 
H  +9.81139944E-01 +3.32244041E+00 +2.79895902E+00 
H  +2.70832394E+00 +3.37599720E+00 +3.14938632E+00 
H  +6.77842173E+00 -1.66551983E+00 -2.42762139E+00 
H  +6.30689798E+00 -3.02138619E+00 -1.38044583E+00 
H  +7.20165817E+00 -1.65106420E+00 -7.01970843E-01 
H  -6.82285889E+00 +7.38425430E-01 +2.28469072E+00 
H  -6.16697713E+00 +1.90552805E+00 +3.45217786E+00 
H  -6.05006482E+00 +1.68120764E-01 +3.77975374E+00 
H  +1.23217446E+00 -2.86869224E+00 +3.40284454E+00 
H  +2.71712717E+00 -2.31428598E+00 +4.25785559E+00 
H  +2.65995094E+00 -3.97016400E+00 +3.53149745E+00 
H  -4.75592081E+00 -1.05270349E+00 -3.24824167E+00 
H  -3.40671875E+00 -1.04397534E-02 -3.80221507E+00 
H  -5.10653833E+00 +6.21933089E-01 -3.82885444E+00 
88
Ru8_23_H2O_PR2
C  +1.81365350E-01 -6.11321268E-01 +9.67962712E-02 
Ru +1.04684116E+00 -2.38590505E+00 +4.09290941E-01 
C  -2.08781554E+00 +2.08663994E+00 -1.19871914E+00 
Cl +2.11661286E+00 -2.84570015E+00 -1.80989367E+00 
Cl +3.40580181E-01 -2.31853525E+00 +2.79115995E+00 
C  -3.33024002E-01 -3.52068637E+00 +7.78145304E-02 
H  -4.02056562E-01 -4.04862664E+00 -8.85873594E-01 
H  -1.04514312E+00 -3.79946934E+00 +8.70304314E-01 
N  +1.00868281E+00 +5.00119157E-01 +2.52510567E-01 
N  -1.11340317E+00 -1.81746065E-01 -9.53776583E-02 
C  -1.26710887E+00 +1.34573646E+00 -1.23544874E-02 
C  -2.23909287E+00 -1.10218471E+00 -1.50393374E-01 
C  +2.45238454E+00 +3.71795798E-01 -1.99288490E-03 
C  +2.29329057E-01 +1.81801494E+00 +2.78292883E-01 
C  +4.83625266E-01 +2.69034255E+00 +1.59866578E+00 
H  -1.86127593E+00 +1.53924116E+00 +8.87811744E-01 
O  +2.79423421E+00 -3.58306495E+00 +1.02560983E+00 
H  +5.83444907E-01 +2.42986726E+00 -5.59747216E-01 
C  -4.48069668E+00 -2.90694351E+00 -2.48634597E-01 
C  -2.46939915E+00 -1.93017949E+00 -1.29964427E+00 
C  -3.12022625E+00 -1.22200314E+00 +9.67157237E-01 
C  -4.22459972E+00 -2.10361199E+00 +8.81302071E-01 
C  -3.57550002E+00 -2.81408139E+00 -1.32341318E+00 
C  -2.92153595E+00 -4.71747317E-01 +2.27193382E+00 
H  -4.89100074E+00 -2.17458625E+00 +1.74315439E+00 
H  -3.72007006E+00 -3.43265437E+00 -2.20596794E+00 
C  +5.25650748E+00 +5.99289940E-02 -6.63266990E-01 
C  +2.94443444E+00 +6.73032762E-01 -1.31492540E+00 
C  +3.39453330E+00 -1.30953994E-01 +9.61772892E-01 
C  +4.76045814E+00 -2.95839464E-01 +6.01845197E-01 
C  +4.32140047E+00 +5.42495944E-01 -1.59904429E+00 
C  +2.04429336E+00 +1.07275747E+00 -2.46642573E+00 
H  +5.44584789E+00 -6.88164041E-01 +1.35078096E+00 
H  +4.66037122E+00 +7.84702298E-01 -2.60785260E+00 
H  +2.56373234E+00 +9.15481411E-01 -3.42000723E+00 
H  +1.76448201E+00 +2.13487800E+00 -2.42297604E+00 
H  +1.13088906E+00 +4.75283271E-01 -2.48996520E+00 
H  -3.46117815E+00 -9.77684303E-01 +3.08291991E+00 
H  -3.31174110E+00 +5.57543145E-01 +2.22009594E+00 
H  -1.86666371E+00 -4.35496726E-01 +2.55576693E+00 
H  +3.30833222E+00 -3.71065660E+00 +1.93838771E-01 
H  +3.28636755E+00 -3.07192061E+00 +1.72066103E+00 
C  -1.29548681E+00 +2.31021595E+00 -2.51518852E+00 
C  -2.56376302E+00 +3.49136261E+00 -7.06827290E-01 
C  -3.40347192E+00 +1.32664074E+00 -1.55580606E+00 
H  -3.22864420E+00 +3.91976228E+00 -1.47087257E+00 
H  -1.74078713E+00 +4.19635211E+00 -5.69737469E-01 
H  -3.13973308E+00 +3.43320610E+00 +2.29172142E-01 
H  -4.02073944E+00 +1.97792842E+00 -2.19238005E+00 
H  -4.00186450E+00 +1.07941651E+00 -6.68469059E-01 
H  -3.21578971E+00 +4.12698045E-01 -2.11920636E+00 
H  -1.96440654E+00 +2.77359597E+00 -3.25684419E+00 
H  -9.34977682E-01 +1.37033075E+00 -2.93337315E+00 
H  -4.51365218E-01 +3.00024816E+00 -2.38069153E+00 
C  +1.98745660E+00 +3.10920110E+00 +1.64718245E+00 
C  +6.48522268E-02 +1.94797735E+00 +2.89751502E+00 
C  -2.97859154E-01 +4.03755217E+00 +1.56928188E+00 
H  +2.29891055E+00 +3.58660405E+00 +7.03922165E-01 
H  +2.65511675E+00 +2.27744727E+00 +1.85987715E+00 
H  +2.13165475E+00 +3.84614777E+00 +2.45108928E+00 
H  -5.01369820E-02 +4.64860846E+00 +6.88902760E-01 
H  -9.89552680E-03 +4.61754854E+00 +2.45851987E+00 
H  -1.38194972E+00 +3.90228870E+00 +1.61584804E+00 
H  +4.29971443E-01 +9.21361038E-01 +2.93208111E+00 
H  -1.02840067E+00 +1.93806687E+00 +3.01396048E+00 
H  +4.78751675E-01 +2.47045397E+00 +3.77182794E+00 
C  -5.65507131E+00 -3.86948237E+00 -2.87460283E-01 
H  -5.37897265E+00 -4.84455395E+00 +1.48437354E-01 
H  -5.99103386E+00 -4.05641291E+00 -1.31711464E+00 
H  -6.51184216E+00 -3.48760863E+00 +2.86179608E-01 
C  +6.72206428E+00 -1.07068991E-01 -1.02177734E+00 
H  +7.32694272E+00 -3.82351989E-01 -1.47272681E-01 
H  +7.14047672E+00 +8.20152145E-01 -1.44310059E+00 
H  +6.85362733E+00 -8.95374822E-01 -1.78087560E+00 
C  -1.62459588E+00 -1.87790024E+00 -2.54425161E+00 
C  +3.16650130E+00 -4.04341812E-01 +2.42983752E+00 
O  +2.72372736E+00 +3.75248816E-01 +3.28701856E+00 
O  -1.01571000E+00 -8.86497586E-01 -2.99728986E+00 
O  -1.62970801E+00 -3.10739233E+00 -3.20653472E+00 
O  +3.72176203E+00 -1.66066134E+00 +2.79737342E+00 
C  +3.71185193E+00 -1.97326834E+00 +4.25257041E+00 
H  +4.27525952E+00 -1.20665158E+00 +4.80010803E+00 
H  +4.19930127E+00 -2.95170824E+00 +4.32876484E+00 
H  +2.67646794E+00 -2.01842214E+00 +4.60631460E+00 
C  -8.21552964E-01 -3.18929882E+00 -4.44707265E+00 
H  -9.38335895E-01 -4.22663386E+00 -4.77933815E+00 
H  +2.26284088E-01 -2.96292354E+00 -4.21926258E+00 
H  -1.20651470E+00 -2.48817700E+00 -5.20096315E+00 
98
Ru8_23_PMe3_PR2
C  -2.70978624E+00 +2.46191989E+00 +3.05485689E+00 
C  -3.95653255E+00 +2.51773616E+00 +2.40160915E+00 
C  -3.98291452E+00 +2.12281147E+00 +1.05084422E+00 
C  -2.80238169E+00 +1.73019164E+00 +3.79155627E-01 
C  -1.52538198E+00 +1.77379995E+00 +1.01874531E+00 
C  -1.50382168E+00 +2.09179286E+00 +2.40977012E+00 
N  -2.73344134E-01 +1.61055420E+00 +2.69898553E-01 
C  +3.64100042E-01 +3.96525412E-01 -4.13053180E-03 
N  +1.71550092E+00 +6.65475555E-01 -1.73941446E-01 
C  +2.04869571E+00 +2.16545665E+00 -2.05877434E-01 
C  +6.14893565E-01 +2.81773078E+00 -2.87685419E-02 
Ru -7.00599439E-01 -1.33673061E+00 -3.95243851E-01 
C  +5.21406591E-01 -2.67921070E+00 -1.53346732E-01 
C  +2.71425517E+00 -3.57328467E-01 -4.46206230E-01 
C  +3.09198487E+00 -1.30292791E+00 +5.64675911E-01 
C  +4.07092965E+00 -2.29002620E+00 +2.87108822E-01 
C  +4.71628391E+00 -2.36825112E+00 -9.60139201E-01 
C  +4.32881494E+00 -1.43473278E+00 -1.94406322E+00 
C  +3.34102110E+00 -4.46044111E-01 -1.72803597E+00 
C  +3.25419438E+00 +2.72912526E+00 +7.17241384E-01 
C  +3.64965856E+00 +4.15458444E+00 +2.14326161E-01 
C  +6.73992016E-02 +3.70929845E+00 -1.25424860E+00 
C  +1.06654700E+00 +4.83347263E+00 -1.66591744E+00 
C  +5.76763348E+00 -3.42638025E+00 -1.24812955E+00 
C  +2.56392681E+00 -1.27716061E+00 +1.97219173E+00 
O  +2.51924130E+00 -2.56136067E+00 +2.52256072E+00 
C  +1.97667193E+00 -2.66581084E+00 +3.89832064E+00 
C  +2.99476020E+00 +4.55388503E-01 -2.89957950E+00 
C  -5.22328886E+00 +2.91692780E+00 +3.13836379E+00 
C  -2.65864613E-01 +2.00206368E+00 +3.27645960E+00 
C  -2.97913797E+00 +1.11790577E+00 -9.56895772E-01 
O  -3.85713418E+00 +1.80808600E+00 -1.78401046E+00 
C  -4.14603927E+00 +1.20511969E+00 -3.10958961E+00 
P  -2.42386838E+00 -3.12303833E+00 -9.11143482E-01 
C  -2.68461932E+00 -3.64587774E+00 -2.71215345E+00 
Cl -1.50433375E+00 -1.65624717E+00 +1.97634062E+00 
Cl -8.16753221E-02 -1.27552126E+00 -2.84415969E+00 
C  -4.18351364E+00 -2.69924649E+00 -3.51227042E-01 
C  -2.15722297E+00 -4.78920583E+00 -4.98389369E-02 
C  +4.54973717E+00 +1.87082530E+00 +5.76395546E-01 
C  +2.93943784E+00 +2.86786258E+00 +2.22969310E+00 
C  -1.22695353E+00 +4.46814701E+00 -8.17575932E-01 
C  -2.09365340E-01 +2.86512685E+00 -2.53016324E+00 
O  +2.24848316E+00 -2.68069210E-01 +2.63607060E+00 
O  -2.45093168E+00 +3.58439783E-02 -1.30940942E+00 
H  +1.21834346E+00 -2.96361037E+00 -9.59134714E-01 
H  +5.34901197E-01 -3.32185738E+00 +7.42728887E-01 
H  +2.38633961E+00 +2.36778069E+00 -1.22775764E+00 
H  +6.11057255E-01 +3.46906824E+00 +8.53729019E-01 
H  +4.79296203E+00 -1.48537630E+00 -2.93118736E+00 
H  +4.32333458E+00 -2.99857641E+00 +1.07238296E+00 
H  -4.92648856E+00 +2.09244920E+00 +5.08318778E-01 
H  -2.66139232E+00 +2.69830859E+00 +4.12018884E+00 
H  -5.42221451E-01 +1.59830272E+00 +4.26057128E+00 
H  +1.85938208E-01 +2.99021683E+00 +3.44960559E+00 
H  +4.87263891E-01 +1.34038732E+00 +2.85436267E+00 
H  +3.32825952E+00 -5.13229070E-03 -3.83837430E+00 
H  +3.49144144E+00 +1.43667612E+00 -2.82801419E+00 
H  +1.91389574E+00 +5.97384760E-01 -2.97738407E+00 
H  -4.55276355E+00 -1.84397029E+00 -9.28129620E-01 
H  -4.14639004E+00 -2.42979945E+00 +7.10087334E-01 
H  -4.85033149E+00 -3.56010526E+00 -5.03104393E-01 
H  -3.48144596E+00 -4.40057982E+00 -2.78119832E+00 
H  -1.74413541E+00 -4.04640790E+00 -3.10688752E+00 
H  -2.94301263E+00 -2.76105395E+00 -3.30406780E+00 
H  -1.24087429E+00 -5.25401418E+00 -4.35764442E-01 
H  -3.01000239E+00 -5.45919249E+00 -2.29168818E-01 
H  -2.04349434E+00 -4.60666101E+00 +1.02480969E+00 
H  -7.50873856E-01 +1.94054267E+00 -2.32346297E+00 
H  +1.22715149E+00 +5.56503256E+00 -8.62533269E-01 
H  +7.22729036E-01 +2.58895755E+00 -3.03984027E+00 
H  -8.00788389E-01 +3.46074200E+00 -3.24227748E+00 
H  +6.34198257E-01 +5.37772225E+00 -2.51881193E+00 
H  -1.46001828E+00 +5.24645665E+00 -1.55984199E+00 
H  +2.03824176E+00 +4.44959877E+00 -1.99229875E+00 
H  -1.08944719E+00 +4.97151001E+00 +1.52313267E-01 
H  -2.10353302E+00 +3.82510015E+00 -7.43203955E-01 
H  +3.94821532E+00 +4.16160091E+00 -8.43934148E-01 
H  +4.51421100E+00 +4.50209436E+00 +7.98682397E-01 
H  +2.85021084E+00 +4.88816627E+00 +3.57608233E-01 
H  +4.82749640E+00 +1.69670122E+00 -4.71690792E-01 
H  +4.46843833E+00 +9.05368057E-01 +1.07946859E+00 
H  +5.38231129E+00 +2.41468313E+00 +1.04809263E+00 
H  +2.65974101E+00 +1.91391911E+00 +2.67520868E+00 
H  +2.14824388E+00 +3.60509872E+00 +2.41917401E+00 
H  +3.84091139E+00 +3.23266688E+00 +2.74627934E+00 
H  +5.42596437E+00 -4.12209425E+00 -2.03190469E+00 
H  +5.99934217E+00 -4.02034321E+00 -3.53825173E-01 
H  +6.70659431E+00 -2.97440092E+00 -1.60522840E+00 
H  -6.02137059E+00 +3.21065134E+00 +2.44237198E+00 
H  -5.04361744E+00 +3.75904535E+00 +3.82320285E+00 
H  -5.60631891E+00 +2.07972592E+00 +3.74574232E+00 
H  +2.04364358E+00 -3.73315606E+00 +4.13694328E+00 
H  +9.34711778E-01 -2.32333283E+00 +3.90791105E+00 
H  +2.57808499E+00 -2.06778975E+00 +4.59711088E+00 
H  -3.21834097E+00 +8.77167584E-01 -3.59453408E+00 
H  -4.82269353E+00 +3.46899549E-01 -2.99013616E+00 
H  -4.63456499E+00 +2.00558942E+00 -3.67510054E+00 
91
Ru9_23_PR2
H  -1.52521879E+00 -1.48169995E+00 +3.91427755E+00 
Ru +4.50814750E-03 +3.09945250E-03 +2.35369651E+00 
H  +2.99854804E-01 -8.66689032E-01 +5.25474588E+00 
Cl -8.44397916E-01 +2.33542694E+00 +2.50214627E+00 
Cl +8.54685413E-01 -2.32868445E+00 +2.50303042E+00 
C  +1.28740069E+00 +4.33062417E-01 +3.81330843E+00 
H  +1.53932393E+00 +1.49084592E+00 +3.90687511E+00 
H  +2.12183959E+00 -2.67385975E-01 +3.90440717E+00 
C  +7.35884690E-03 +6.12487870E-03 +4.66061017E+00 
H  -2.84044611E-01 +8.81004338E-01 +5.25219811E+00 
C  -1.27451085E+00 -4.23925150E-01 +3.81745709E+00 
C  +1.32813550E-03 +9.28123900E-04 +3.07328835E-01 
H  -2.10927139E+00 +2.76101604E-01 +3.90880788E+00 
N  -1.11101461E+00 -1.76176782E-01 -4.75454904E-01 
N  +1.11146002E+00 +1.76579662E-01 -4.78806853E-01 
C  -2.45676468E+00 -7.18975094E-02 +9.53014245E-02 
C  -7.90242619E-01 -1.33093039E-01 -1.98216169E+00 
C  +7.86543615E-01 +1.30878871E-01 -1.98458901E+00 
C  +2.45837593E+00 +7.31521807E-02 +8.93750803E-02 
H  +1.28772379E+00 -7.61007291E-01 -2.37550356E+00 
C  +1.35469726E+00 +1.34713386E+00 -2.87794867E+00 
H  -1.29281715E+00 +7.57960652E-01 -2.37331802E+00 
C  -1.36036136E+00 -1.35125916E+00 -2.87176749E+00 
C  -5.07085991E+00 +2.30388117E-01 +1.26111368E+00 
C  -3.17722261E+00 +1.15361557E+00 -4.80009510E-02 
C  -3.04859450E+00 -1.13522558E+00 +8.54956906E-01 
C  -4.33074745E+00 -9.53610717E-01 +1.43227184E+00 
C  -4.46742928E+00 +1.26534340E+00 +5.18541028E-01 
C  -2.61593919E+00 +2.37866896E+00 -7.46107170E-01 
H  -4.74871788E+00 -1.76985994E+00 +2.01587825E+00 
H  -4.99809310E+00 +2.21211150E+00 +4.00800265E-01 
C  +5.07459646E+00 -2.27310752E-01 +1.25053436E+00 
C  +3.05213728E+00 +1.13820507E+00 +8.45641100E-01 
C  +3.17930205E+00 -1.15157586E+00 -5.51800233E-02 
C  +4.47188715E+00 -1.26147245E+00 +5.06859452E-01 
C  +4.33621059E+00 +9.58449231E-01 +1.41867539E+00 
C  +2.61894883E+00 -2.37689121E+00 -7.53562302E-01 
H  +5.00521252E+00 -2.20601525E+00 +3.83725068E-01 
H  +4.75765481E+00 +1.77714401E+00 +1.99643255E+00 
H  +1.55324152E+00 -2.50491584E+00 -5.53042155E-01 
H  +3.12710950E+00 -3.27917337E+00 -3.91237576E-01 
H  +2.77170210E+00 -2.33458035E+00 -1.84395232E+00 
H  -3.12165903E+00 +3.28146902E+00 -3.81674469E-01 
H  -2.77151115E+00 +2.33770998E+00 -1.83615698E+00 
H  -1.54950995E+00 +2.50461711E+00 -5.48217440E-01 
C  -2.87075477E+00 -1.59794907E+00 -2.56336514E+00 
C  -5.81321120E-01 -2.68521823E+00 -2.71008391E+00 
C  -1.32397698E+00 -9.73514715E-01 -4.38738875E+00 
C  +5.76049213E-01 +2.68143466E+00 -2.71733128E+00 
C  +1.31465326E+00 +9.66203562E-01 -4.39268724E+00 
C  +2.86588647E+00 +1.59411524E+00 -2.57375035E+00 
H  -1.09831667E+00 -3.47387224E+00 -3.27816029E+00 
H  -5.36686221E-01 -3.00674744E+00 -1.66900066E+00 
H  +4.36695014E-01 -2.61778137E+00 -3.11899827E+00 
H  -3.45875426E+00 -6.69282014E-01 -2.60187884E+00 
H  -3.02286965E+00 -2.07551165E+00 -1.59775268E+00 
H  -3.28055339E+00 -2.27562546E+00 -3.32683282E+00 
H  -1.77748819E+00 +9.27621960E-03 -4.58748814E+00 
H  -1.90749934E+00 -1.71983859E+00 -4.94551903E+00 
H  -3.13768142E-01 -9.90509376E-01 -4.80167129E+00 
H  +3.27392778E+00 +2.27032385E+00 -3.33945227E+00 
H  +3.45364933E+00 +6.65309386E-01 -2.61206697E+00 
H  +3.02070098E+00 +2.07333063E+00 -1.60940357E+00 
H  -4.42925914E-01 +2.61306374E+00 -3.12373566E+00 
H  +1.09170504E+00 +3.46887429E+00 -3.28829515E+00 
H  +5.33791252E-01 +3.00511933E+00 -1.67684391E+00 
H  +3.03353149E-01 +9.81834297E-01 -4.80429765E+00 
H  +1.76813346E+00 -1.67860650E-02 -4.59189766E+00 
H  +1.89641155E+00 +1.71163935E+00 -4.95383407E+00 
C  +6.44540431E+00 -4.02321349E-01 +1.88035801E+00 
H  +6.37750851E+00 -9.92630711E-01 +2.80963621E+00 
H  +6.90032421E+00 +5.64158298E-01 +2.13745959E+00 
H  +7.13476638E+00 -9.34641923E-01 +1.20823411E+00 
C  -6.45915022E+00 +3.90506065E-01 +1.85573404E+00 
H  -7.23654791E+00 +3.08993747E-01 +1.07759182E+00 
H  -6.58013112E+00 +1.37486922E+00 +2.33262863E+00 
H  -6.66671830E+00 -3.79127734E-01 +2.61146235E+00 
C  +2.45229878E+00 +2.51066795E+00 +1.00583677E+00 
O  +1.73791960E+00 +3.11388493E+00 +1.80728063E-01 
C  -2.44806126E+00 -2.50694602E+00 +1.01815889E+00 
O  -1.73700250E+00 -3.11282985E+00 +1.92085586E-01 
O  -2.86358363E+00 -3.10605408E+00 +2.21182032E+00 
C  -2.37298638E+00 -4.48437624E+00 +2.45153586E+00 
H  -2.76146928E+00 -5.16652383E+00 +1.68208740E+00 
H  -1.27726362E+00 -4.49266319E+00 +2.44324202E+00 
H  -2.76594083E+00 -4.74568861E+00 +3.44046147E+00 
O  +2.87193463E+00 +3.11340470E+00 +2.19627917E+00 
C  +2.38204298E+00 +4.49237762E+00 +2.43364190E+00 
H  +2.76804820E+00 +5.17237913E+00 +1.66104713E+00 
H  +2.77809952E+00 +4.75649099E+00 +3.42058092E+00 
H  +1.28629306E+00 +4.50061433E+00 +2.42881512E+00 
11
pyridine
N  +1.97937883E+00 -2.17599133E+00 +3.06895584E-01 
C  +2.70602411E+00 -2.23482173E+00 +1.44028640E+00 
H  +2.45343548E+00 -1.48650731E+00 +2.21111288E+00 
C  +3.72820109E+00 -3.16829554E+00 +1.67324438E+00 
H  +4.28243145E+00 -3.15986443E+00 +2.62297004E+00 
C  +4.01959440E+00 -4.10279977E+00 +6.70097711E-01 
H  +4.81272836E+00 -4.85182723E+00 +8.11295726E-01 
C  +3.27608408E+00 -4.05992930E+00 -5.17291379E-01 
H  +3.46560971E+00 -4.77076357E+00 -1.33461442E+00 
C  +2.27577476E+00 -3.08334346E+00 -6.44367042E-01 
H  +1.67361973E+00 -3.02444332E+00 -1.56734388E+00 
16
styrene
C  +2.47443692E-01 +2.43000000E-08 +4.06480235E-01 
C  -2.63354904E-01 -9.50000000E-09 -2.38321690E+00 
C  +1.30567157E+00 +1.10000000E-09 -5.30096325E-01 
C  -1.07734219E+00 +3.17000000E-08 -8.97261106E-02 
C  -1.32814248E+00 +1.01000000E-08 -1.46507111E+00 
C  +1.05623587E+00 -1.38000000E-08 -1.90880162E+00 
H  +2.34284635E+00 -1.40000000E-08 -1.60665574E-01 
H  -1.92292262E+00 +6.14000000E-08 +6.12924414E-01 
H  -2.36622963E+00 +1.75000000E-08 -1.82868359E+00 
H  +1.89775134E+00 -3.76000000E-08 -2.61692555E+00 
H  -4.64711391E-01 -2.68000000E-08 -3.46417066E+00 
C  +5.66546648E-01 +3.08000000E-08 +1.84225424E+00 
H  +1.64646315E+00 +8.37000000E-08 +2.07101703E+00 
C  -3.03027796E-01 -3.25000000E-08 +2.87428389E+00 
H  +5.64515606E-02 -2.62000000E-08 +3.91264153E+00 
H  -1.39367117E+00 -1.00300000E-07 +2.72775910E+00 
9
propene
C  -5.35317539E-01 +8.84348984E-02 +7.25266633E-02 
H  -1.46154901E+00 +3.01789627E-01 +6.36958915E-01 
C  -6.16088112E-01 -8.25735826E-02 -1.25786619E+00 
H  +2.80517666E-01 -2.97102716E-01 -1.86255123E+00 
H  -1.57640182E+00 -1.49879851E-02 -1.79029808E+00 
C  +7.26537212E-01 +1.43332734E-02 +8.79200685E-01 
H  +9.14969119E-01 +9.67315358E-01 +1.41944213E+00 
H  +1.60793795E+00 -2.02501284E-01 +2.43356262E-01 
H  +6.59393531E-01 -7.74707590E-01 +1.65923084E+00 
6
ethylene
C  +0.00000000E+00 +0.00000000E+00 +6.70341741E-01 
H  -9.37651077E-01 +0.00000000E+00 +1.24846453E+00 
H  +9.37651077E-01 +0.00000000E+00 +1.24846453E+00 
C  +0.00000000E+00 +0.00000000E+00 -6.70341741E-01 
H  +9.37651077E-01 +0.00000000E+00 -1.24846453E+00 
H  -9.37651077E-01 +0.00000000E+00 -1.24846453E+00 
100
Ru12_9
Ru +9.99916145E-01 -1.29815687E+00 -1.62284093E-01 
Cl -9.00951460E-01 -2.76626406E+00 -5.42948298E-01 
Cl +2.88107267E+00 +3.94105103E-02 +4.44239967E-01 
N  -1.12355163E+00 +9.52483305E-01 -4.25668577E-01 
N  -6.18555339E-01 +3.13902266E-01 +1.63373329E+00 
N  +2.24673707E+00 -3.02016232E+00 -9.72394950E-02 
C  +1.05918910E+00 -1.15619540E+00 -1.99774600E+00 
H  +8.37746946E-02 -1.18020205E+00 -2.52884005E+00 
C  -3.17857754E-01 +1.36787072E-01 +3.06405155E-01 
C  -2.09775451E+00 +1.72937538E+00 +4.02928919E-01 
H  -3.11877686E+00 +1.37716604E+00 +1.46997455E-01 
C  -1.76099542E+00 +1.24824608E+00 +1.85461987E+00 
H  -1.41294177E+00 +2.10702753E+00 +2.46704574E+00 
C  -1.12294179E+00 +9.51382256E-01 -1.86171031E+00 
C  -3.50481102E-02 +1.52111933E+00 -2.57436853E+00 
C  -9.74941404E-02 +1.53557686E+00 -3.97883386E+00 
H  +7.51244595E-01 +1.96870715E+00 -4.53119178E+00 
C  -1.17725484E+00 +9.92666086E-01 -4.69317984E+00 
C  -2.21258019E+00 +3.94371722E-01 -3.95777899E+00 
H  -3.05187023E+00 -7.79468796E-02 -4.49197856E+00 
C  -2.20471134E+00 +3.52210131E-01 -2.55212747E+00 
C  +1.19756418E+00 +2.09309315E+00 -1.92300671E+00 
H  +2.10202555E+00 +1.70043171E+00 -2.42754517E+00 
H  +1.29831651E+00 +1.81758653E+00 -8.61248253E-01 
H  +1.21945400E+00 +3.19846916E+00 -2.02139933E+00 
C  -1.19820035E+00 +1.02747041E+00 -6.20062089E+00 
H  -2.57811338E-01 +6.18117470E-01 -6.62474347E+00 
H  -1.29208742E+00 +2.06757661E+00 -6.57750783E+00 
H  -2.04329494E+00 +4.42468603E-01 -6.61120251E+00 
C  -3.30710225E+00 -3.69540689E-01 -1.82604019E+00 
H  -3.87701120E+00 -1.00680483E+00 -2.52792805E+00 
H  -4.03186300E+00 +3.31340228E-01 -1.35842582E+00 
H  -2.88702915E+00 -1.02077350E+00 -1.03445613E+00 
C  +3.42180575E-01 -1.24813434E-01 +2.62964616E+00 
C  +4.18560997E-01 -1.48149907E+00 +3.04872342E+00 
C  +1.48745198E+00 -1.85842074E+00 +3.89269211E+00 
H  +1.55292268E+00 -2.91536505E+00 +4.19514776E+00 
C  +2.43656448E+00 -9.50531922E-01 +4.37236813E+00 
C  +2.30220261E+00 +3.92213852E-01 +3.98230634E+00 
H  +3.04184266E+00 +1.13242783E+00 +4.32484034E+00 
C  +1.29399131E+00 +8.16801875E-01 +3.10862868E+00 
C  -6.08957889E-01 -2.54139374E+00 +2.74767511E+00 
H  -1.44321005E+00 -2.48799895E+00 +3.47929509E+00 
H  -1.53987851E-01 -3.54573572E+00 +2.84301362E+00 
H  -1.03463017E+00 -2.47527824E+00 +1.73233711E+00 
C  +3.57499418E+00 -1.38858533E+00 +5.25761932E+00 
H  +3.50073481E+00 -2.46211780E+00 +5.51688161E+00 
H  +3.59884245E+00 -8.08671301E-01 +6.20315906E+00 
H  +4.55235327E+00 -1.22470045E+00 +4.75697888E+00 
C  +1.29649213E+00 +2.24446823E+00 +2.64368427E+00 
H  +1.21840471E+00 +2.29275661E+00 +1.54253816E+00 
H  +2.23580547E+00 +2.74679174E+00 +2.93906934E+00 
H  +4.55389730E-01 +2.82773201E+00 +3.07319941E+00 
C  +3.14201918E+00 -3.14496815E+00 +9.17626941E-01 
H  +3.24515714E+00 -2.25956056E+00 +1.56064468E+00 
C  +3.89334310E+00 -4.30701967E+00 +1.11436910E+00 
H  +4.59793895E+00 -4.35508707E+00 +1.95599152E+00 
C  +3.73866946E+00 -5.38114430E+00 +2.27352575E-01 
H  +4.32205006E+00 -6.30450193E+00 +3.53201175E-01 
C  +2.82170676E+00 -5.24944390E+00 -8.25632605E-01 
H  +2.66212762E+00 -6.05927999E+00 -1.55039626E+00 
C  +2.09191786E+00 -4.06575310E+00 -9.51278832E-01 
H  +1.33796962E+00 -3.92449568E+00 -1.73590788E+00 
C  -2.09756639E+00 +3.27962684E+00 +1.30650174E-01 
C  -2.56030045E+00 +3.56431309E+00 -1.31579303E+00 
H  -1.80119052E+00 +3.30003032E+00 -2.07191558E+00 
H  -2.78104399E+00 +4.64618332E+00 -1.42128951E+00 
H  -3.48792889E+00 +3.00729127E+00 -1.56102538E+00 
C  -7.26067842E-01 +3.92541388E+00 +3.68358270E-01 
H  +8.21248643E-02 +3.38933601E+00 -1.55915984E-01 
H  -4.74818787E-01 +3.96347693E+00 +1.44501866E+00 
H  -7.37413596E-01 +4.97078098E+00 -1.62836190E-03 
C  -3.10743902E+00 +3.98352710E+00 +1.05551876E+00 
H  -2.86902644E+00 +3.84499642E+00 +2.12696855E+00 
H  -4.14562569E+00 +3.64056407E+00 +8.80256779E-01 
H  -3.07792186E+00 +5.07255358E+00 +8.49767323E-01 
C  -2.94129762E+00 +5.64806617E-01 +2.63441969E+00 
C  -4.14076471E+00 +1.51367676E+00 +2.80271612E+00 
H  -3.87815388E+00 +2.42843348E+00 +3.36970971E+00 
H  -4.93235882E+00 +9.85620620E-01 +3.37213972E+00 
H  -4.58216612E+00 +1.81463886E+00 +1.83409944E+00 
C  -2.45999300E+00 +2.23046262E-01 +4.05880788E+00 
H  -1.64147244E+00 -5.14523609E-01 +4.07649427E+00 
H  -3.30228313E+00 -1.88177325E-01 +4.65129681E+00 
H  -2.09652240E+00 +1.13401218E+00 +4.57882609E+00 
C  -3.43678231E+00 -6.89311921E-01 +1.89380186E+00 
H  -2.60958568E+00 -1.32901335E+00 +1.54135791E+00 
H  -4.04591174E+00 -4.15492901E-01 +1.00984116E+00 
H  -4.08466525E+00 -1.29474184E+00 +2.55923183E+00 
C  +2.19011794E+00 -1.19072168E+00 -2.91810760E+00 
C  +4.25850750E+00 -1.27761924E+00 -4.85035168E+00 
C  +3.55189336E+00 -1.22808739E+00 -2.51955591E+00 
C  +1.89507929E+00 -1.20485214E+00 -4.30964676E+00 
C  +2.91542875E+00 -1.24795733E+00 -5.26410470E+00 
C  +4.56857555E+00 -1.26798471E+00 -3.47928334E+00 
H  +3.78634681E+00 -1.19713883E+00 -1.44767964E+00 
H  +8.40069036E-01 -1.17765397E+00 -4.62059923E+00 
H  +2.66679980E+00 -1.26036022E+00 -6.33573197E+00 
H  +5.61958034E+00 -1.29117957E+00 -3.15545778E+00 
H  +5.06469604E+00 -1.31110066E+00 -5.59824607E+00 
76
Ru12_11
Ru +3.25208475E-01 -6.03581033E-01 +3.02030916E-01 
Cl -1.26104893E+00 -2.41196315E+00 +2.66866447E-01 
Cl +2.04655231E+00 +1.01664150E+00 +6.26530402E-01 
N  -2.01948110E+00 +1.41613935E+00 -9.65636950E-03 
N  -1.43296565E+00 +9.18468898E-01 +2.04772748E+00 
N  +1.83102078E+00 -2.09716613E+00 +3.99910854E-01 
C  +2.19396823E-01 -5.16518322E-01 -1.53286259E+00 
H  -7.90534274E-01 -6.43519374E-01 -1.97750019E+00 
C  -1.14326167E+00 +6.83926718E-01 +7.28843066E-01 
C  -2.99983573E+00 +2.14960529E+00 +8.15586590E-01 
H  -4.01492708E+00 +1.71927396E+00 +6.80253974E-01 
H  -3.03619451E+00 +3.21501743E+00 +5.13492501E-01 
C  -2.46596695E+00 +1.94576674E+00 +2.24582050E+00 
H  -2.01810197E+00 +2.87213925E+00 +2.66529145E+00 
H  -3.24595688E+00 +1.59126296E+00 +2.94854798E+00 
C  -2.05799560E+00 +1.49101047E+00 -1.43642578E+00 
C  -1.16980289E+00 +2.37330557E+00 -2.09436396E+00 
C  -1.21748140E+00 +2.43017643E+00 -3.49647781E+00 
H  -5.20389342E-01 +3.10134021E+00 -4.02191225E+00 
C  -2.11561425E+00 +1.64468719E+00 -4.24216626E+00 
C  -2.98582117E+00 +7.83485886E-01 -3.55139804E+00 
H  -3.68695647E+00 +1.52827888E-01 -4.12020498E+00 
C  -2.97416153E+00 +6.85256222E-01 -2.14745018E+00 
C  -1.74090615E-01 +3.18747178E+00 -1.31510331E+00 
H  +3.22400879E-01 +3.93263479E+00 -1.96437559E+00 
H  +6.07798572E-01 +2.53578241E+00 -8.67293416E-01 
H  -6.54081879E-01 +3.72605570E+00 -4.72138151E-01 
C  -2.11310333E+00 +1.71085128E+00 -5.74897592E+00 
H  -2.26242436E+00 +2.74953965E+00 -6.10896176E+00 
H  -2.90772050E+00 +1.07832150E+00 -6.18858409E+00 
H  -1.13876974E+00 +1.36834695E+00 -6.15793197E+00 
C  -3.84737288E+00 -3.08451093E-01 -1.42853298E+00 
H  -4.44089159E+00 -9.03758522E-01 -2.14757987E+00 
H  -4.56085750E+00 +1.85587093E-01 -7.35968706E-01 
H  -3.22832842E+00 -1.00492017E+00 -8.21060697E-01 
C  -5.93566995E-01 +4.11765400E-01 +3.09637699E+00 
C  -9.12827046E-01 -8.37649124E-01 +3.68636900E+00 
C  +3.10358030E-03 -1.38749456E+00 +4.59982790E+00 
H  -2.22523545E-01 -2.36916807E+00 +5.04476141E+00 
C  +1.18292600E+00 -7.14815790E-01 +4.96589815E+00 
C  +1.40270519E+00 +5.74510086E-01 +4.45183030E+00 
H  +2.29221499E+00 +1.14050185E+00 +4.76932547E+00 
C  +5.21603444E-01 +1.16765129E+00 +3.53078469E+00 
C  -2.21067365E+00 -1.53108505E+00 +3.38018729E+00 
H  -3.07059319E+00 -8.42193154E-01 +3.51024479E+00 
H  -2.35824978E+00 -2.39675419E+00 +4.05303282E+00 
H  -2.22801746E+00 -1.89476930E+00 +2.33124408E+00 
C  +2.18398055E+00 -1.36597630E+00 +5.88690413E+00 
H  +1.68478617E+00 -1.94236340E+00 +6.69109582E+00 
H  +2.85468517E+00 -6.21030115E-01 +6.35688520E+00 
H  +2.82332505E+00 -2.08257967E+00 +5.32698136E+00 
C  +7.37648218E-01 +2.58761511E+00 +3.07930349E+00 
H  +4.15969181E-01 +2.74045347E+00 +2.03398867E+00 
H  +1.80682404E+00 +2.86147058E+00 +3.13743869E+00 
H  +1.71638243E-01 +3.28613485E+00 +3.73454995E+00 
C  +2.71237485E+00 -2.04562024E+00 +1.43221349E+00 
H  +2.66260310E+00 -1.13594192E+00 +2.04792956E+00 
C  +3.63051086E+00 -3.06860146E+00 +1.68435557E+00 
H  +4.31640242E+00 -2.97840763E+00 +2.53785810E+00 
C  +3.66200664E+00 -4.18295374E+00 +8.34423805E-01 
H  +4.37890737E+00 -4.99923178E+00 +1.00294211E+00 
C  +2.75701100E+00 -4.23310582E+00 -2.35594339E-01 
H  +2.73992727E+00 -5.08306200E+00 -9.31144374E-01 
C  +1.85381888E+00 -3.18311060E+00 -4.14669868E-01 
H  +1.10535283E+00 -3.18643159E+00 -1.21679765E+00 
C  +1.25775225E+00 -4.25434039E-01 -2.55122766E+00 
C  +3.13397702E+00 -2.53965596E-01 -4.66528209E+00 
C  +2.64888228E+00 -3.45196429E-01 -2.28015816E+00 
C  +8.35595547E-01 -4.25209989E-01 -3.90968049E+00 
C  +1.76069404E+00 -3.38374493E-01 -4.95360072E+00 
C  +3.56999471E+00 -2.59711136E-01 -3.32898022E+00 
H  +2.98178258E+00 -3.26896640E-01 -1.23518688E+00 
H  -2.41982317E-01 -4.85897320E-01 -4.12245838E+00 
H  +1.41388931E+00 -3.39190865E-01 -5.99775849E+00 
H  +4.64457464E+00 -1.94031394E-01 -3.10338626E+00 
H  +3.86578092E+00 -1.86664547E-01 -5.48401266E+00 
89
Ru13_9
Ru +1.28805637E+00 -8.55221249E-01 -2.28266572E-01 
Cl +1.29235122E+00 -3.13615841E+00 +1.36760893E-01 
Cl +2.67732803E+00 +9.65522028E-01 +1.53013897E-01 
N  -1.03590882E+00 +1.06428564E+00 -5.15745257E-01 
N  -6.42169297E-01 +3.04612147E-01 +1.54399306E+00 
C  +1.10923332E+00 -9.13141838E-01 -2.05759280E+00 
H  +9.55279486E-02 -1.03581567E+00 -2.48784971E+00 
C  -2.65600766E-01 +1.96000700E-01 +2.26274679E-01 
C  -1.95719195E+00 +1.88125857E+00 +3.40519197E-01 
H  -3.00543098E+00 +1.65063665E+00 +5.10705110E-02 
C  -1.67675202E+00 +1.34680782E+00 +1.78713118E+00 
H  -1.21051383E+00 +2.16307404E+00 +2.37861203E+00 
C  -1.22484319E+00 +9.06820075E-01 -1.93968349E+00 
C  -3.50801385E-01 +1.52166639E+00 -2.87804396E+00 
C  -5.84513922E-01 +1.30687471E+00 -4.24780455E+00 
H  +1.04083890E-01 +1.77532274E+00 -4.96797964E+00 
C  -1.62504205E+00 +4.93874737E-01 -4.72422769E+00 
C  -2.44228503E+00 -1.36173942E-01 -3.77464552E+00 
H  -3.24150058E+00 -8.14317335E-01 -4.11251211E+00 
C  -2.25552556E+00 +4.64260814E-02 -2.39195685E+00 
C  +8.39291101E-01 +2.36016865E+00 -2.49689856E+00 
H  +1.61245188E+00 +2.28878568E+00 -3.28520823E+00 
H  +1.29910404E+00 +2.03221181E+00 -1.54917284E+00 
H  +5.68529701E-01 +3.43181424E+00 -2.39570358E+00 
C  -1.83002185E+00 +2.90058836E-01 -6.20357091E+00 
H  -2.20037006E+00 +1.21834362E+00 -6.68727846E+00 
H  -2.56471060E+00 -5.11928803E-01 -6.40824796E+00 
H  -8.78279261E-01 +2.43794106E-02 -6.70771248E+00 
C  -3.11870331E+00 -7.28329685E-01 -1.43485433E+00 
H  -3.62740248E+00 -1.56079803E+00 -1.95576197E+00 
H  -3.90661893E+00 -9.48506890E-02 -9.78552351E-01 
H  -2.52166278E+00 -1.15282623E+00 -6.05726236E-01 
C  +1.76483418E-01 -3.32534644E-01 +2.55149709E+00 
C  +1.88539777E-02 -1.72284142E+00 +2.79742597E+00 
C  +8.61271414E-01 -2.33559828E+00 +3.73997191E+00 
H  +7.50044249E-01 -3.41709582E+00 +3.91157344E+00 
C  +1.82897567E+00 -1.61935280E+00 +4.46034469E+00 
C  +1.93207294E+00 -2.39282996E-01 +4.22580640E+00 
H  +2.67641686E+00 +3.49862673E-01 +4.78379187E+00 
C  +1.12905294E+00 +4.23986781E-01 +3.28315174E+00 
C  -1.05969570E+00 -2.55832563E+00 +2.15863418E+00 
H  -1.98637522E+00 -2.52270455E+00 +2.77013517E+00 
H  -7.37029803E-01 -3.61218635E+00 +2.09206575E+00 
H  -1.30146269E+00 -2.22335544E+00 +1.13545615E+00 
C  +2.74959508E+00 -2.31698278E+00 +5.42829768E+00 
H  +2.24398879E+00 -3.16263087E+00 +5.93468134E+00 
H  +3.13092834E+00 -1.62347698E+00 +6.20274687E+00 
H  +3.63073694E+00 -2.73558274E+00 +4.89659259E+00 
C  +1.29399057E+00 +1.90663612E+00 +3.09724200E+00 
H  +1.27185472E+00 +2.18092224E+00 +2.02793610E+00 
H  +2.26271980E+00 +2.24281155E+00 +3.51125741E+00 
H  +4.94593987E-01 +2.47365206E+00 +3.62244601E+00 
C  -1.74998184E+00 +3.42882173E+00 +1.34585668E-01 
C  -2.19220325E+00 +3.82031331E+00 -1.29094113E+00 
H  -1.55449492E+00 +3.39849812E+00 -2.08296613E+00 
H  -2.17562415E+00 +4.92434166E+00 -1.39338054E+00 
H  -3.23085502E+00 +3.48131664E+00 -1.48703939E+00 
C  -2.89763019E-01 +3.83438013E+00 +3.99104978E-01 
H  +4.32806088E-01 +3.13789777E+00 -5.88299366E-02 
H  -7.89019199E-02 +3.87473351E+00 +1.48572050E+00 
H  -9.71678661E-02 +4.84856555E+00 -5.05200010E-03 
C  -2.63416471E+00 +4.25545355E+00 +1.08524458E+00 
H  -2.40308789E+00 +4.07165409E+00 +2.15048987E+00 
H  -3.71440457E+00 +4.07536809E+00 +9.19927074E-01 
H  -2.44521407E+00 +5.33062505E+00 +8.91254901E-01 
C  -2.90527923E+00 +8.45614405E-01 +2.63463784E+00 
C  -3.89881865E+00 +1.99034607E+00 +2.90100501E+00 
H  -3.43863275E+00 +2.82316296E+00 +3.46774565E+00 
H  -4.73565729E+00 +1.59631312E+00 +3.51238569E+00 
H  -4.33574413E+00 +2.39692389E+00 +1.97024228E+00 
C  -2.41274332E+00 +3.70947274E-01 +4.01924584E+00 
H  -1.84004266E+00 -5.70504733E-01 +3.97906675E+00 
H  -3.28584938E+00 +2.07834008E-01 +4.68313567E+00 
H  -1.76526827E+00 +1.13406209E+00 +4.49844945E+00 
C  -3.68471199E+00 -2.78978826E-01 +1.93887038E+00 
H  -3.02155936E+00 -1.07701397E+00 +1.56880121E+00 
H  -4.27528576E+00 +1.06264393E-01 +1.08509675E+00 
H  -4.40303229E+00 -7.33959112E-01 +2.65065977E+00 
C  +2.18100527E+00 -1.00075922E+00 -3.03814723E+00 
C  +4.16909139E+00 -1.16402794E+00 -5.04530019E+00 
C  +3.54965123E+00 -7.98114925E-01 -2.72062154E+00 
C  +1.83552292E+00 -1.28010441E+00 -4.38793468E+00 
C  +2.81852776E+00 -1.36429070E+00 -5.37841689E+00 
C  +4.52768692E+00 -8.79874673E-01 -3.71567491E+00 
H  +3.82707325E+00 -5.49761543E-01 -1.68661472E+00 
H  +7.74442589E-01 -1.42705479E+00 -4.63947837E+00 
H  +2.53373925E+00 -1.58553385E+00 -6.41766714E+00 
H  +5.58364724E+00 -7.17818480E-01 -3.45487273E+00 
H  +4.94373930E+00 -1.22681005E+00 -5.82357506E+00 
65
Ru13_11
Ru +5.92899654E-01 +1.19816358E-01 +1.08652766E-01 
Cl +1.71241908E-01 -2.09237647E+00 +6.20594267E-01 
Cl +2.00316063E+00 +1.94418058E+00 +3.23931321E-01 
N  -1.91676350E+00 +1.77263122E+00 +3.26093120E-03 
N  -1.29032419E+00 +1.13441222E+00 +2.02115787E+00 
C  +4.03061245E-01 +7.38462915E-02 -1.71647384E+00 
H  -5.26749934E-01 +3.50537881E-01 -2.24302329E+00 
C  -9.87781378E-01 +1.02225430E+00 +6.82296789E-01 
C  -2.96036022E+00 +2.30898741E+00 +8.94503690E-01 
H  -3.90297052E+00 +1.72786441E+00 +7.79853949E-01 
H  -3.17672665E+00 +3.36598790E+00 +6.45597455E-01 
C  -2.33293570E+00 +2.13355199E+00 +2.28306858E+00 
H  -1.87953683E+00 +3.07731840E+00 +2.65973660E+00 
H  -3.05027550E+00 +1.76527798E+00 +3.04214279E+00 
C  -2.14605451E+00 +1.74875183E+00 -1.40658123E+00 
C  -1.62617965E+00 +2.80025448E+00 -2.19255712E+00 
C  -1.84291570E+00 +2.75496638E+00 -3.57972799E+00 
H  -1.42849084E+00 +3.55903203E+00 -4.20773877E+00 
C  -2.55731262E+00 +1.70379506E+00 -4.18526371E+00 
C  -3.05349444E+00 +6.71408458E-01 -3.36843457E+00 
H  -3.59430795E+00 -1.69881759E-01 -3.82935267E+00 
C  -2.85584707E+00 +6.68249778E-01 -1.97576268E+00 
C  -8.02218941E-01 +3.88779002E+00 -1.55657002E+00 
H  -4.92535616E-01 +4.64080437E+00 -2.30506219E+00 
H  +1.08205638E-01 +3.46241685E+00 -1.08345716E+00 
H  -1.36133340E+00 +4.41109716E+00 -7.53482828E-01 
C  -2.79170539E+00 +1.69499957E+00 -5.67526813E+00 
H  -3.61219946E+00 +2.39065859E+00 -5.95273117E+00 
H  -3.07435180E+00 +6.88151159E-01 -6.03822166E+00 
H  -1.88953480E+00 +2.02322526E+00 -6.22897815E+00 
C  -3.27983152E+00 -5.06640578E-01 -1.13331105E+00 
H  -3.91871713E+00 -1.20011632E+00 -1.71111936E+00 
H  -3.83838649E+00 -1.99404538E-01 -2.26491725E-01 
H  -2.38849954E+00 -1.06891147E+00 -7.79349841E-01 
C  -5.57832229E-01 +4.92313895E-01 +3.07187172E+00 
C  -1.00222351E+00 -7.83208524E-01 +3.50192277E+00 
C  -2.70087269E-01 -1.43601388E+00 +4.50229167E+00 
H  -5.96629627E-01 -2.43468994E+00 +4.83134964E+00 
C  +8.68421170E-01 -8.51224307E-01 +5.08988911E+00 
C  +1.23490224E+00 +4.42949880E-01 +4.69048511E+00 
H  +2.09658659E+00 +9.32840059E-01 +5.17036170E+00 
C  +5.26436942E-01 +1.14743718E+00 +3.69793199E+00 
C  -2.23563659E+00 -1.40843805E+00 +2.90687101E+00 
H  -3.09779336E+00 -7.10300525E-01 +2.92755542E+00 
H  -2.51844389E+00 -2.32256257E+00 +3.46183510E+00 
H  -2.05719997E+00 -1.69024501E+00 +1.85010567E+00 
C  +1.67062136E+00 -1.60550463E+00 +6.11967729E+00 
H  +1.01419525E+00 -2.14329782E+00 +6.83282459E+00 
H  +2.33321203E+00 -9.32211162E-01 +6.69668346E+00 
H  +2.31333776E+00 -2.36959849E+00 +5.63290540E+00 
C  +8.78041059E-01 +2.58057740E+00 +3.39672556E+00 
H  +5.76153062E-01 +2.88214171E+00 +2.37888596E+00 
H  +1.96898943E+00 +2.74622571E+00 +3.47595182E+00 
H  +3.83979471E-01 +3.25458419E+00 +4.13021493E+00 
C  +1.47267994E+00 -4.09172759E-01 -2.57556066E+00 
C  +3.48337530E+00 -1.37977555E+00 -4.31157537E+00 
C  +2.76588129E+00 -7.28887051E-01 -2.08314602E+00 
C  +1.21816469E+00 -5.78515261E-01 -3.96159334E+00 
C  +2.21288405E+00 -1.05995312E+00 -4.81876133E+00 
C  +3.75596145E+00 -1.21071726E+00 -2.94188864E+00 
H  +2.99732991E+00 -5.75579651E-01 -1.01729395E+00 
H  +2.19419095E-01 -3.24442672E-01 -4.34872020E+00 
H  +1.99999846E+00 -1.18684500E+00 -5.89035643E+00 
H  +4.75238396E+00 -1.45289404E+00 -2.54543322E+00 
H  +4.26636913E+00 -1.75751959E+00 -4.98508662E+00 
91
Ru19_9
Ru +1.18240225E+00 -1.86135352E+00 -2.74134224E-01 
Cl -1.02761493E+00 -2.93411189E+00 -2.59832624E-01 
Cl +3.16861605E+00 -5.14542872E-01 -3.41195503E-01 
N  -1.83758994E-02 +3.14707381E-01 +1.25904463E+00 
C  +9.55560393E-02 -1.70481688E-01 -6.93902040E-03 
C  -1.38916387E+00 +1.68165125E+00 -1.39857947E-01 
H  -2.47629959E+00 +1.48218294E+00 -2.34561496E-01 
C  -9.63706349E-01 +1.47101742E+00 +1.35311341E+00 
C  -2.12023458E+00 +1.22393377E+00 +2.38489018E+00 
C  +9.54329482E-01 -9.62662504E-02 +2.25886369E+00 
C  +8.18230742E-01 -1.32225530E+00 +2.96571226E+00 
C  +1.87029887E+00 -1.71135273E+00 +3.82489889E+00 
H  +1.76767304E+00 -2.66784962E+00 +4.36111613E+00 
C  +3.01011151E+00 -9.29185589E-01 +4.03758749E+00 
C  +3.08627457E+00 +3.01459681E-01 +3.36430768E+00 
H  +3.97125103E+00 +9.41415575E-01 +3.50315759E+00 
C  +2.09272170E+00 +7.28549326E-01 +2.47510255E+00 
C  -4.03966247E-01 -2.20301679E+00 +2.94672036E+00 
H  -8.65965997E-01 -2.30395998E+00 +1.94799272E+00 
H  -1.37512520E-01 -3.22127845E+00 +3.28856334E+00 
C  +1.75670976E+00 -3.79106663E+00 +6.33653136E-01 
H  +8.47295601E-01 -4.40452997E+00 +5.62952025E-01 
H  +2.07211107E+00 -3.47069470E+00 +1.64440782E+00 
C  +2.71730461E+00 -3.78332775E+00 -3.77346502E-01 
H  +2.47293703E+00 -4.31662027E+00 -1.31195158E+00 
C  +1.25597383E+00 -2.12807537E+00 -2.08718435E+00 
H  +2.03471968E+00 -1.52023362E+00 -2.60437069E+00 
H  -3.96665584E-01 +2.35788631E+00 +1.70544038E+00 
N  -6.58982069E-01 +5.78528008E-01 -8.50020623E-01 
C  -1.14488433E+00 +3.10768816E+00 -7.53903239E-01 
C  -1.50995836E+00 +1.11732014E+00 +3.79776944E+00 
H  -8.58078792E-01 +2.38180719E-01 +3.92697725E+00 
H  -2.32156303E+00 +1.05246655E+00 +4.55041369E+00 
H  -9.04249872E-01 +2.01711223E+00 +4.03382594E+00 
C  -3.09958404E+00 +2.41011240E+00 +2.42953661E+00 
H  -3.88767360E+00 +2.18923215E+00 +3.17758392E+00 
H  -3.60660453E+00 +2.57796121E+00 +1.46098636E+00 
H  -2.60545741E+00 +3.35269202E+00 +2.73741566E+00 
C  -2.92956377E+00 -3.50571955E-02 +2.03052341E+00 
H  -2.28782459E+00 -8.87054433E-01 +1.74733252E+00 
H  -3.62129997E+00 +1.60719304E-01 +1.18832311E+00 
H  -3.55121587E+00 -3.43452738E-01 +2.89510725E+00 
C  -1.95221809E+00 +4.16915684E+00 +1.49525105E-02 
H  -1.65592270E+00 +4.23849040E+00 +1.07813519E+00 
H  -3.04312200E+00 +3.98272663E+00 -3.47739999E-02 
H  -1.76282922E+00 +5.16025971E+00 -4.44357597E-01 
C  -1.65508482E+00 +3.14755919E+00 -2.21075058E+00 
H  -1.02042182E+00 +2.57838724E+00 -2.91017042E+00 
H  -1.68231665E+00 +4.19986849E+00 -2.55951396E+00 
H  -2.68455275E+00 +2.74105786E+00 -2.28906262E+00 
C  +3.33354330E-01 +3.52117507E+00 -6.99441396E-01 
H  +1.00313472E+00 +2.71965241E+00 -1.05372629E+00 
H  +6.40224371E-01 +3.79581534E+00 +3.27655660E-01 
H  +4.98370024E-01 +4.41254470E+00 -1.33798416E+00 
C  -9.16787704E-01 +1.86598871E-01 -2.21612709E+00 
C  -1.44330003E+00 -5.78281461E-01 -4.89873544E+00 
C  -2.16467995E+00 -3.95197044E-01 -2.55134735E+00 
C  +7.26228511E-02 +3.91135980E-01 -3.21410489E+00 
C  -2.17190866E-01 -3.24137330E-03 -4.53375638E+00 
C  -2.40168215E+00 -7.59499484E-01 -3.88900874E+00 
H  +5.54970543E-01 +1.53208395E-01 -5.30333217E+00 
H  -3.37157134E+00 -1.21686242E+00 -4.13970013E+00 
C  +1.39450554E+00 +1.06482725E+00 -2.95417439E+00 
H  +1.29634014E+00 +2.16590473E+00 -3.05752056E+00 
H  +2.13999081E+00 +7.40827572E-01 -3.70542301E+00 
H  +1.81359156E+00 +8.41487980E-01 -1.95569617E+00 
C  -1.70462736E+00 -1.02944899E+00 -6.31304043E+00 
H  -1.39569670E+00 -2.08779286E+00 -6.45278369E+00 
H  -1.13654375E+00 -4.23747801E-01 -7.04579576E+00 
H  -2.78030852E+00 -9.67390781E-01 -6.56926182E+00 
C  -3.24206279E+00 -6.39582665E-01 -1.53105009E+00 
H  -3.97114339E+00 -1.37868020E+00 -1.91214429E+00 
H  -3.80708207E+00 +2.89561180E-01 -1.29969719E+00 
H  -2.81128069E+00 -1.04123829E+00 -5.96611732E-01 
H  -1.17190287E+00 -1.81563270E+00 +3.64896251E+00 
C  +4.12723751E+00 -1.38794758E+00 +4.93866789E+00 
H  +4.41258166E+00 -5.99041337E-01 +5.66395647E+00 
H  +5.03696476E+00 -1.62583496E+00 +4.34802485E+00 
H  +3.84768316E+00 -2.29528331E+00 +5.50736228E+00 
C  +2.28469680E+00 +2.02765371E+00 +1.74697474E+00 
H  +3.31855775E+00 +2.39536701E+00 +1.88032694E+00 
H  +1.59854803E+00 +2.81793599E+00 +2.11809302E+00 
H  +2.11268965E+00 +1.89218464E+00 +6.64699213E-01 
C  +5.10120924E-01 -3.08591931E+00 -2.95287840E+00 
H  +1.08275497E+00 -3.32465464E+00 -3.87399667E+00 
H  -4.45963763E-01 -2.60575596E+00 -3.26151946E+00 
H  +2.17489709E-01 -4.00801340E+00 -2.41708913E+00 
C  +4.16231027E+00 -3.44849020E+00 -1.73986355E-01 
H  +4.74345867E+00 -4.39764629E+00 -1.50269859E-01 
H  +4.32678698E+00 -2.90412704E+00 +7.74659601E-01 
H  +4.56764218E+00 -2.82172130E+00 -9.91299289E-01 
67
Ru19_11
C  -1.86051554E+00 -1.86296574E+00 +2.12677313E+00 
H  -2.88895846E+00 -1.98471368E+00 +2.53621176E+00 
H  -1.18172232E+00 -1.83070180E+00 +3.00852720E+00 
H  -1.58500533E+00 -2.72435645E+00 +1.49535755E+00 
C  -1.73801599E+00 -5.50445589E-01 +1.43243219E+00 
H  -2.12464649E+00 +3.17256358E-01 +2.01824895E+00 
C  -3.32021633E+00 -5.26494661E-01 -2.61367054E-01 
H  -3.37893682E+00 -1.62573706E+00 -1.89213960E-01 
C  -4.32412377E+00 +2.81904481E-01 +5.23336614E-01 
H  -3.99321544E+00 +1.33530632E+00 +6.10807278E-01 
H  -4.50669821E+00 -1.29634572E-01 +1.53472860E+00 
H  -5.29260927E+00 +2.64613284E-01 -2.08752357E-02 
C  -2.71971431E+00 -5.60900110E-03 -1.43430775E+00 
H  -2.90685336E+00 +1.04639791E+00 -1.70531256E+00 
H  -2.43875017E+00 -7.06639437E-01 -2.23640318E+00 
Ru -9.70971235E-01 -9.34050511E-02 -1.92484299E-01 
Cl -7.05273901E-01 -2.39013438E+00 -8.92764836E-01 
Cl -1.41031576E+00 +2.21108136E+00 +3.27958531E-01 
C  +1.02157007E+00 +7.95013693E-02 -8.48075279E-02 
N  +1.89038934E+00 -3.44742703E-01 +8.67998044E-01 
C  +1.53645390E+00 -7.99771219E-01 +2.17888062E+00 
C  +1.62654730E+00 -2.17975704E+00 +2.46120155E+00 
C  +1.30873146E+00 -2.60903546E+00 +3.76335597E+00 
H  +1.36921810E+00 -3.68363795E+00 +3.99567732E+00 
C  +9.05084101E-01 -1.70837362E+00 +4.76398358E+00 
C  +8.32955102E-01 -3.39201809E-01 +4.44308913E+00 
H  +5.28329843E-01 +3.82765535E-01 +5.21716027E+00 
C  +1.15390541E+00 +1.43135580E-01 +3.16277182E+00 
C  +1.08052567E+00 +1.61253606E+00 +2.84767053E+00 
H  +9.39535625E-01 +2.20580472E+00 +3.77054803E+00 
H  +2.00343087E+00 +1.97219111E+00 +2.34828466E+00 
H  +2.41177018E-01 +1.84071361E+00 +2.15440154E+00 
C  +5.59473633E-01 -2.18678093E+00 +6.15223633E+00 
H  +1.22760995E+00 -1.73071737E+00 +6.91206842E+00 
H  -4.77753712E-01 -1.90474033E+00 +6.42784626E+00 
H  +6.47547629E-01 -3.28646213E+00 +6.23853783E+00 
C  +2.00923991E+00 -3.16316171E+00 +1.38877522E+00 
H  +2.03207392E+00 -4.19433555E+00 +1.78846832E+00 
H  +1.28162844E+00 -3.11911504E+00 +5.49662593E-01 
H  +3.01059814E+00 -2.94380396E+00 +9.62615260E-01 
C  +3.28733925E+00 -1.52918090E-03 +5.25940049E-01 
H  +3.96131464E+00 -8.54398018E-01 +7.33077922E-01 
H  +3.62470190E+00 +8.65533165E-01 +1.13583573E+00 
C  +3.18653204E+00 +3.36916030E-01 -9.69753182E-01 
H  +3.76683143E+00 +1.23571489E+00 -1.25365529E+00 
H  +3.50889658E+00 -5.10219132E-01 -1.61343468E+00 
N  +1.74066837E+00 +5.74160793E-01 -1.12722954E+00 
C  +1.11994461E+00 +1.09896017E+00 -2.31160731E+00 
C  +8.07872435E-01 +2.41840734E-01 -3.39392396E+00 
C  +1.16720115E-01 +7.96121188E-01 -4.48777862E+00 
H  -1.49364472E-01 +1.37378992E-01 -5.32913740E+00 
C  -2.22300803E-01 +2.15819519E+00 -4.54324619E+00 
C  +1.90187501E-01 +2.99394283E+00 -3.48879663E+00 
H  -2.44250748E-02 +4.07278225E+00 -3.53618873E+00 
C  +8.71096901E-01 +2.49232808E+00 -2.36940667E+00 
C  +1.33195176E+00 +3.40486389E+00 -1.26622789E+00 
H  +1.20286375E+00 +4.46475437E+00 -1.55511287E+00 
H  +7.36407014E-01 +3.22089172E+00 -3.48354717E-01 
H  +2.40107047E+00 +3.24119471E+00 -1.01948288E+00 
C  -1.00583515E+00 +2.71730960E+00 -5.70382627E+00 
H  -2.07624006E+00 +2.83994116E+00 -5.43274657E+00 
H  -6.32780924E-01 +3.71706998E+00 -6.00299547E+00 
H  -9.61941651E-01 +2.05081204E+00 -6.58664666E+00 
C  +1.25740227E+00 -1.19416126E+00 -3.41998165E+00 
H  +2.35548134E+00 -1.25531096E+00 -3.58062156E+00 
H  +1.00926524E+00 -1.72493907E+00 -2.47959494E+00 
H  +7.72285492E-01 -1.74087260E+00 -4.25031583E+00 
91
Ru20_9
C  -1.68483083E+00 +3.61030882E+00 +2.33672533E+00 
H  -1.64599317E+00 +4.60002810E+00 +2.84686588E+00 
H  -1.73943054E+00 +2.83527148E+00 +3.12575641E+00 
H  -2.60133946E+00 +3.54552794E+00 +1.72418699E+00 
C  -4.35460394E-01 +3.41862623E+00 +1.51406488E+00 
H  +4.99889709E-01 +3.50747731E+00 +2.10565812E+00 
C  -3.22184101E-01 +4.33330422E+00 +1.98268198E-01 
H  -1.34195670E+00 +4.74932615E+00 +7.94893923E-02 
C  +7.52475139E-01 +5.39915827E+00 +4.47515694E-01 
H  +1.74208534E+00 +4.91279156E+00 +5.53685920E-01 
H  +5.32453468E-01 +5.97001834E+00 +1.37160431E+00 
H  +7.93357531E-01 +6.10997166E+00 -4.01578279E-01 
C  -1.55693896E-02 +3.57127559E+00 -1.14125100E+00 
H  +1.00262999E+00 +3.75103555E+00 -1.53215667E+00 
H  -8.33331863E-01 +3.65110397E+00 -1.87992201E+00 
Ru -1.83052314E-01 +2.05936880E+00 +1.02595608E-01 
Cl -2.54135995E+00 +1.97470016E+00 -3.56324056E-01 
Cl +2.18450734E+00 +2.18084348E+00 +4.83247667E-01 
C  -8.55323345E-02 +7.55064243E-02 -5.90121561E-02 
N  -4.93932388E-01 -8.09997494E-01 +8.79046548E-01 
C  -1.24296122E+00 -3.84119524E-01 +2.04229523E+00 
C  -2.64789751E+00 -5.85123653E-01 +2.07041729E+00 
C  -3.36103682E+00 -2.07673323E-01 +3.21769041E+00 
H  -4.45148908E+00 -3.60378995E-01 +3.22771234E+00 
C  -2.73544089E+00 +3.76659398E-01 +4.33121773E+00 
C  -1.35161314E+00 +5.85136787E-01 +4.26257183E+00 
H  -8.34014646E-01 +1.04929346E+00 +5.11695944E+00 
C  -5.80304276E-01 +2.19486511E-01 +3.14074569E+00 
C  +9.07504853E-01 +4.43887658E-01 +3.21795427E+00 
H  +1.40700749E+00 -4.17709522E-01 +3.71009329E+00 
H  +1.38663643E+00 +6.15477702E-01 +2.23824020E+00 
H  +1.12176971E+00 +1.33577463E+00 +3.83767478E+00 
C  -3.53592505E+00 +8.10177513E-01 +5.53227082E+00 
H  -2.89226725E+00 +9.57153606E-01 +6.42084830E+00 
H  -4.05382075E+00 +1.77290296E+00 +5.33349198E+00 
H  -4.31905877E+00 +6.92359406E-02 +5.78874294E+00 
C  -3.39591814E+00 -1.16172254E+00 +9.01549024E-01 
H  -4.48083277E+00 -9.79087976E-01 +1.01176635E+00 
H  -3.06586441E+00 -6.86080357E-01 -4.01347572E-02 
H  -3.25375151E+00 -2.26026972E+00 +8.14602294E-01 
C  -2.92723611E-01 -2.22820443E+00 +4.40174332E-01 
C  +2.68328595E-01 -2.05860345E+00 -1.01512971E+00 
N  +3.80737337E-01 -5.71000845E-01 -1.15413796E+00 
C  +1.13240686E+00 +1.45908962E-01 -2.16770177E+00 
C  +4.64864651E-01 +9.35181400E-01 -3.13879418E+00 
C  +1.25008135E+00 +1.66725003E+00 -4.05228382E+00 
H  +7.30207541E-01 +2.28897451E+00 -4.79782594E+00 
C  +2.64961013E+00 +1.62473470E+00 -4.05369721E+00 
C  +3.27659084E+00 +8.15882081E-01 -3.09169580E+00 
H  +4.37616862E+00 +7.73762926E-01 -3.05239838E+00 
C  +2.55018695E+00 +8.68623525E-02 -2.14019436E+00 
C  +3.29741670E+00 -6.93691269E-01 -1.09633880E+00 
H  +2.90044852E+00 -4.69020292E-01 -8.97280354E-02 
H  +3.23364664E+00 -1.78960353E+00 -1.26555913E+00 
H  +4.36861073E+00 -4.20360816E-01 -1.10476364E+00 
C  +3.46293880E+00 +2.43328921E+00 -5.03163142E+00 
H  +2.82290913E+00 +2.91431945E+00 -5.79572640E+00 
H  +4.02737526E+00 +3.23457951E+00 -4.50991753E+00 
H  +4.21039355E+00 +1.80286163E+00 -5.55519112E+00 
C  -1.03119141E+00 +9.95320484E-01 -3.30390061E+00 
H  -1.39312563E+00 +1.36619905E-01 -3.90800534E+00 
H  -1.58723232E+00 +1.00396218E+00 -2.34832055E+00 
H  -1.31257204E+00 +1.91445279E+00 -3.85214925E+00 
H  -1.28952059E+00 -2.71305833E+00 +3.88991352E-01 
H  +1.29090618E+00 -2.48667533E+00 -1.06702672E+00 
C  +5.69310937E-01 -3.07784448E+00 +1.43987754E+00 
C  -1.51599786E-01 -3.16118837E+00 +2.80243111E+00 
H  +3.47874454E-01 -3.92202515E+00 +3.43583508E+00 
H  -1.21107470E+00 -3.46784963E+00 +2.68047224E+00 
H  -1.44774427E-01 -2.20663982E+00 +3.35503758E+00 
C  +7.13866077E-01 -4.52328536E+00 +9.31521038E-01 
H  +1.31989640E+00 -5.09810452E+00 +1.66048965E+00 
H  +1.23293563E+00 -4.58010514E+00 -4.36198317E-02 
H  -2.65411524E-01 -5.03316738E+00 +8.38179914E-01 
C  +1.98035578E+00 -2.49940669E+00 +1.62234450E+00 
H  +2.47696418E+00 -2.98412291E+00 +2.48706275E+00 
H  +1.96337201E+00 -1.41144790E+00 +1.80608771E+00 
H  +2.61418815E+00 -2.68822919E+00 +7.35254980E-01 
C  -5.64091160E-01 -2.72148986E+00 -2.16797054E+00 
C  -6.44163823E-01 -4.24640783E+00 -1.97756113E+00 
H  +3.56284106E-01 -4.72262518E+00 -1.98970438E+00 
H  -1.22837760E+00 -4.67910357E+00 -2.81461177E+00 
H  -1.15662555E+00 -4.53035490E+00 -1.03931912E+00 
C  -2.00032445E+00 -2.17596988E+00 -2.21685844E+00 
H  -2.61835167E+00 -2.59486130E+00 -1.39978172E+00 
H  -2.48359566E+00 -2.46641729E+00 -3.17143817E+00 
H  -2.03327293E+00 -1.07551294E+00 -2.13891575E+00 
C  +1.54309090E-01 -2.48583521E+00 -3.51301566E+00 
H  +1.21574389E+00 -2.80560107E+00 -3.45974277E+00 
H  +1.43400887E-01 -1.43062715E+00 -3.83242101E+00 
H  -3.38190440E-01 -3.08557622E+00 -4.30498306E+00 
67
Ru20_11
H  +1.74028669E+00 -2.86393692E+00 +1.79568187E+00 
C  +2.11686486E+00 -1.85127402E+00 +1.55066020E+00 
C  +2.12240468E+00 -1.76204070E+00 -2.35816831E-02 
H  +3.02204260E+00 -1.26864434E+00 -4.34574406E-01 
H  +1.82519740E+00 -2.70577570E+00 -5.14483875E-01 
Ru +6.25743718E-01 -5.64126097E-01 +4.11827210E-01 
Cl +2.19368791E+00 +1.25160046E+00 +4.22522477E-01 
Cl -8.04904204E-01 -2.48791021E+00 +3.51625766E-01 
C  -6.84981558E-01 +5.48838201E-01 -5.92053474E-01 
N  -1.76194118E+00 +1.15344034E+00 -3.67092805E-02 
C  -2.09120955E+00 +1.10353359E+00 +1.36097569E+00 
C  -3.07861352E+00 +1.83690214E-01 +1.78714885E+00 
C  -3.38584032E+00 +1.35571816E-01 +3.15677655E+00 
H  -4.14449165E+00 -5.83754226E-01 +3.50213678E+00 
C  -2.75296799E+00 +9.76201468E-01 +4.09062822E+00 
C  -1.81295147E+00 +1.90923214E+00 +3.62039148E+00 
H  -1.33321702E+00 +2.59923323E+00 +4.33194346E+00 
C  -1.47195409E+00 +2.00459413E+00 +2.25838522E+00 
C  -4.91002938E-01 +3.04202296E+00 +1.78502588E+00 
H  -2.48122401E-01 +3.74905121E+00 +2.60025159E+00 
H  +4.55730757E-01 +2.57912140E+00 +1.43034431E+00 
H  -8.94610968E-01 +3.63052584E+00 +9.35615047E-01 
C  -3.06432273E+00 +8.63687449E-01 +5.56161526E+00 
H  -4.12998630E+00 +6.15799909E-01 +5.73540530E+00 
H  -2.83152618E+00 +1.80148393E+00 +6.10211617E+00 
H  -2.46244726E+00 +5.49844846E-02 +6.02929612E+00 
C  -3.76923691E+00 -7.22596754E-01 +8.05828182E-01 
H  -4.57401634E+00 -1.29755962E+00 +1.30077768E+00 
H  -3.03923134E+00 -1.43858136E+00 +3.72146726E-01 
H  -4.22160925E+00 -1.55347572E-01 -3.37595468E-02 
C  -2.46042733E+00 +2.02051043E+00 -1.00766999E+00 
H  -3.55458145E+00 +1.86478671E+00 -9.50522073E-01 
H  -2.24725627E+00 +3.08896810E+00 -7.86951793E-01 
C  -1.85522644E+00 +1.56550507E+00 -2.34733234E+00 
H  -1.57573169E+00 +2.40952126E+00 -3.00583929E+00 
H  -2.53449427E+00 +8.90936277E-01 -2.91225899E+00 
N  -6.52153739E-01 +8.23925039E-01 -1.91611255E+00 
C  +3.53425370E-01 +3.45370619E-01 -2.82420322E+00 
C  +2.41556350E-01 -9.53636778E-01 -3.36926844E+00 
C  +1.27232682E+00 -1.39676278E+00 -4.21902153E+00 
H  +1.20369071E+00 -2.41000374E+00 -4.64481856E+00 
C  +2.36884238E+00 -5.83279579E-01 -4.54789312E+00 
C  +2.40735413E+00 +7.26718550E-01 -4.03523133E+00 
H  +3.24173819E+00 +1.39139775E+00 -4.30815453E+00 
C  +1.40918961E+00 +1.21810291E+00 -3.17994441E+00 
C  +1.46030220E+00 +2.62825193E+00 -2.65783216E+00 
H  +1.50637273E+00 +2.62535670E+00 -1.54964375E+00 
H  +2.35321752E+00 +3.15613328E+00 -3.04162950E+00 
H  +5.66748757E-01 +3.21252293E+00 -2.96382038E+00 
C  +3.48148165E+00 -1.09535323E+00 -5.42756979E+00 
H  +4.37117968E+00 -1.36660604E+00 -4.82011617E+00 
H  +3.81092694E+00 -3.27531844E-01 -6.15589192E+00 
H  +3.17568981E+00 -1.99859712E+00 -5.98973345E+00 
C  -9.39264293E-01 -1.83705508E+00 -3.07218597E+00 
H  -1.89900783E+00 -1.29580227E+00 -3.20014663E+00 
H  -9.50809401E-01 -2.71181448E+00 -3.74920422E+00 
H  -9.21460019E-01 -2.20840563E+00 -2.02429442E+00 
C  +1.10098285E+00 -8.58548733E-01 +2.30099782E+00 
H  +1.66239477E+00 +1.47430535E-02 +2.69282968E+00 
C  +1.64150560E-01 -1.46711811E+00 +3.31415432E+00 
H  -6.07258719E-01 -7.23047292E-01 +3.59688363E+00 
H  +7.27354893E-01 -1.72369202E+00 +4.24041329E+00 
H  -3.45672295E-01 -2.36754376E+00 +2.92898358E+00 
C  +3.52930465E+00 -1.56881191E+00 +2.08046345E+00 
H  +3.83662915E+00 -5.42571407E-01 +1.79887384E+00 
H  +4.25304182E+00 -2.28880272E+00 +1.64998762E+00 
H  +3.55816674E+00 -1.66032935E+00 +3.18443856E+00 
91
Ru21_9
C  -5.17706459E-01 +4.28464456E+00 -2.13444874E+00 
C  -5.23571352E-01 +4.25924780E+00 -6.26173807E-01 
H  +5.09093573E-01 +4.32485235E+00 -2.53893528E+00 
H  -1.08446054E+00 +5.18157737E+00 -2.47166341E+00 
H  -1.02448667E+00 +3.40293357E+00 -2.57149381E+00 
Ru +2.83774099E-01 +2.19430076E+00 +9.25624820E-03 
C  +5.51055716E-01 +4.68253755E+00 +1.56865079E-01 
H  -1.51348176E+00 +4.25573701E+00 -1.32748442E-01 
C  +1.51676398E+00 +2.58532428E+00 +1.29204047E+00 
C  +1.79293603E-01 +2.05262518E-01 +1.89667572E-02 
Cl +1.99093838E+00 +2.24198183E+00 -1.68295942E+00 
Cl -1.40228535E+00 +2.27341622E+00 +1.74363022E+00 
H  +1.24156102E+00 +2.68296883E+00 +2.36464765E+00 
H  +2.57015063E+00 +2.80896217E+00 +1.01103200E+00 
N  -6.20579952E-01 -4.58678922E-01 -8.63410327E-01 
N  +7.72243581E-01 -6.94067059E-01 +8.55460288E-01 
C  -6.25824217E-01 -1.93887131E+00 -6.42499626E-01 
C  -1.07898522E+00 +2.24426064E-01 -2.05992792E+00 
C  +3.66797517E-01 -2.10652217E+00 +5.58074898E-01 
C  -2.07090411E+00 -2.52333276E+00 -4.43491274E-01 
H  -2.00066924E-01 -2.42789007E+00 -1.54440783E+00 
C  +1.58495717E+00 -3.07700888E+00 +3.39843811E-01 
H  -1.91964554E-01 -2.49473347E+00 +1.43539991E+00 
C  +2.46646189E+00 -2.64063191E+00 -8.40354500E-01 
C  +2.42026352E+00 -3.16137790E+00 +1.63540398E+00 
C  +1.10156831E+00 -4.50923771E+00 +4.93850605E-02 
H  +1.98540463E+00 -2.87058775E+00 -1.81035783E+00 
H  +3.42885095E+00 -3.19084373E+00 -8.16315655E-01 
H  +2.68890592E+00 -1.56100781E+00 -8.18345968E-01 
H  +3.15215439E+00 -3.98975277E+00 +1.54685785E+00 
H  +1.77646173E+00 -3.37405343E+00 +2.51390072E+00 
H  +2.98210001E+00 -2.23851584E+00 +1.85391433E+00 
H  +5.11960836E-01 -4.93136630E+00 +8.86705492E-01 
H  +1.98857874E+00 -5.15902048E+00 -9.27761144E-02 
H  +4.97286974E-01 -4.57382610E+00 -8.74426748E-01 
C  -2.78999905E+00 -1.85425146E+00 +7.39663019E-01 
C  -2.86767332E+00 -2.34873662E+00 -1.75348335E+00 
C  -2.03730782E+00 -4.03668008E+00 -1.65843380E-01 
H  -3.87530884E+00 -2.07743060E+00 +7.00290837E-01 
H  -2.66491701E+00 -7.58467149E-01 +7.44031840E-01 
H  -2.41408933E+00 -2.24214515E+00 +1.70599651E+00 
H  -3.84301220E+00 -2.86914405E+00 -1.66744565E+00 
H  -2.32176770E+00 -2.79869625E+00 -2.60885046E+00 
H  -3.06818683E+00 -1.29593845E+00 -2.00898236E+00 
H  -1.49123523E+00 -4.28590295E+00 +7.62928183E-01 
H  -1.59101019E+00 -4.60883392E+00 -1.00266441E+00 
H  -3.07923130E+00 -4.39412786E+00 -3.88919277E-02 
C  -2.27757089E+00 +9.88379199E-01 -2.06243757E+00 
C  -2.91964194E-01 +1.27396009E-01 -3.24061211E+00 
C  -3.20946661E+00 +1.12948178E+00 -8.88000822E-01 
C  -2.65849035E+00 +1.62263589E+00 -3.26421017E+00 
H  -2.68429842E+00 +1.18397651E+00 +8.24462942E-02 
H  -3.93077787E+00 +2.86584393E-01 -8.51112400E-01 
H  -3.80262141E+00 +2.05816537E+00 -9.91209311E-01 
C  -1.90792843E+00 +1.53401679E+00 -4.44295686E+00 
H  -3.58847758E+00 +2.21240088E+00 -3.26237274E+00 
C  -2.32441283E+00 +2.25842571E+00 -5.69672168E+00 
C  -7.23708277E-01 +7.79478048E-01 -4.40373262E+00 
H  -1.70112925E+00 +3.16490278E+00 -5.85168004E+00 
H  -3.38116470E+00 +2.58412430E+00 -5.64882702E+00 
H  -2.19653828E+00 +1.62224221E+00 -6.59528221E+00 
H  -9.74329267E-02 +7.05907444E-01 -5.30621424E+00 
C  +9.98581512E-01 -6.39344132E-01 -3.27267670E+00 
H  +8.26363729E-01 -1.73578896E+00 -3.26224103E+00 
H  +1.63161154E+00 -3.72393814E-01 -2.40718176E+00 
H  +1.56646338E+00 -3.99748953E-01 -4.19027358E+00 
C  +1.45032107E+00 -2.81437214E-01 +2.06158694E+00 
C  +2.78962076E+00 +1.88108937E-01 +2.00503244E+00 
C  +7.52234582E-01 -3.13119882E-01 +3.29610009E+00 
C  +3.60972721E+00 +2.28404052E-01 +7.42086564E-01 
C  +3.40292128E+00 +6.01609584E-01 +3.20519376E+00 
H  +4.42630843E+00 +9.68303172E-01 +8.44968785E-01 
H  +3.02000755E+00 +5.12482370E-01 -1.49304363E-01 
H  +4.08919242E+00 -7.54278271E-01 +5.52136099E-01 
C  +2.74599458E+00 +5.62206985E-01 +4.44204490E+00 
H  +4.43940890E+00 +9.70535676E-01 +3.15743349E+00 
C  +3.42547320E+00 +1.00873938E+00 +5.71154863E+00 
C  +1.41934306E+00 +9.99403621E-02 +4.46021676E+00 
H  +2.85148383E+00 +1.81632205E+00 +6.21098893E+00 
H  +4.44721677E+00 +1.38633522E+00 +5.51628942E+00 
H  +3.50438025E+00 +1.74439271E-01 +6.43934238E+00 
H  +8.66428412E-01 +7.94951616E-02 +5.41246251E+00 
C  -6.85322537E-01 -7.41789242E-01 +3.38973818E+00 
H  -7.97596755E-01 -1.84307408E+00 +3.29765231E+00 
H  -1.28743335E+00 -2.55517388E-01 +2.59980852E+00 
H  -1.11124883E+00 -4.48728533E-01 +4.36717651E+00 
C  +3.72018421E-01 +5.28846247E+00 +1.52411325E+00 
H  +1.51562513E+00 +4.83971191E+00 -3.58318713E-01 
H  +1.29027927E+00 +5.23045624E+00 +2.13883504E+00 
H  +1.23564599E-01 +6.36565279E+00 +1.40183271E+00 
H  -4.60822600E-01 +4.79918559E+00 +2.06608949E+00 
67
Ru21_11
C  -2.88838535E+00 +1.06045192E+00 -1.95723937E+00 
H  -3.08234479E+00 +1.90966167E+00 -1.27888946E+00 
H  -3.71004609E+00 +9.82687480E-01 -2.70422367E+00 
H  -1.96327313E+00 +1.27807967E+00 -2.53066880E+00 
C  -2.78535012E+00 -2.52184595E-01 -1.21724020E+00 
H  -2.66636555E+00 -1.14794101E+00 -1.85466475E+00 
C  -3.33611755E+00 -4.99383323E-01 +6.70524538E-02 
H  -3.69677178E+00 +3.77187921E-01 +6.33012993E-01 
C  -3.94492972E+00 -1.84622298E+00 +3.84090084E-01 
H  -4.08893400E+00 -2.00750511E+00 +1.46911792E+00 
H  -4.94503467E+00 -1.90169162E+00 -9.77532292E-02 
H  -3.32076229E+00 -2.66382102E+00 -2.71301389E-02 
C  -1.56991385E+00 -8.61103260E-01 +1.55240503E+00 
H  -1.59999833E+00 -1.95894575E+00 +1.71941417E+00 
H  -1.88961138E+00 -2.01203352E-01 +2.38836139E+00 
Ru -9.66678395E-01 -1.52030905E-01 -2.07088221E-02 
Cl -6.09573832E-01 -2.38688731E+00 -8.50228809E-01 
Cl -1.47229663E+00 +2.04257867E+00 +8.30497880E-01 
C  +1.02094232E+00 +1.10667313E-01 +2.72153143E-02 
N  +1.90142149E+00 -2.87009955E-01 +9.80925161E-01 
C  +1.56174736E+00 -8.37653769E-01 +2.26070266E+00 
C  +1.64601707E+00 -2.23808465E+00 +2.44171515E+00 
C  +1.29801252E+00 -2.76111302E+00 +3.69783693E+00 
H  +1.35132193E+00 -3.85084208E+00 +3.84830199E+00 
C  +8.88550028E-01 -1.93440951E+00 +4.76059801E+00 
C  +8.57371860E-01 -5.45541399E-01 +4.55238520E+00 
H  +5.65208634E-01 +1.19046408E-01 +5.38047635E+00 
C  +1.19724071E+00 +3.05760723E-02 +3.31411331E+00 
C  +1.15330727E+00 +1.52109718E+00 +3.11988764E+00 
H  +1.03498213E+00 +2.04023625E+00 +4.08952840E+00 
H  +2.07645579E+00 +1.90341199E+00 +2.63844928E+00 
H  +3.04901334E-01 +1.81285030E+00 +2.46213202E+00 
C  +4.90936277E-01 -2.53251726E+00 +6.08700388E+00 
H  +1.21451306E+00 -3.30492916E+00 +6.41727391E+00 
H  +4.22837762E-01 -1.76192430E+00 +6.87862052E+00 
H  -5.00165437E-01 -3.02924203E+00 +6.01768044E+00 
C  +2.07812575E+00 -3.13863142E+00 +1.31712277E+00 
H  +2.11266115E+00 -4.19347143E+00 +1.64840812E+00 
H  +1.37280916E+00 -3.05620125E+00 +4.62872353E-01 
H  +3.08714203E+00 -2.87010640E+00 +9.39329066E-01 
C  +3.28701305E+00 +1.04894558E-01 +6.48970480E-01 
H  +3.98120484E+00 -7.40102720E-01 +8.19338709E-01 
H  +3.60684577E+00 +9.52189439E-01 +1.29414327E+00 
C  +3.17770311E+00 +5.02696173E-01 -8.32851898E-01 
H  +3.69770141E+00 +1.45134215E+00 -1.06843891E+00 
H  +3.56583661E+00 -2.88152678E-01 -1.51030081E+00 
N  +1.72077272E+00 +6.50472549E-01 -1.00422397E+00 
C  +1.09830209E+00 +1.19737364E+00 -2.17637311E+00 
C  +8.81745645E-01 +3.79169416E-01 -3.31164489E+00 
C  +2.22504310E-01 +9.51342862E-01 -4.41485004E+00 
H  +3.27445682E-02 +3.21742437E-01 -5.29803456E+00 
C  -1.86572594E-01 +2.29650666E+00 -4.42439368E+00 
C  +1.13757774E-01 +3.09506516E+00 -3.30612478E+00 
H  -1.63935194E-01 +4.16046014E+00 -3.31092303E+00 
C  +7.63667801E-01 +2.57359604E+00 -2.17494029E+00 
C  +1.09045432E+00 +3.45081027E+00 -9.98407547E-01 
H  +2.12776609E+00 +3.29059811E+00 -6.41230727E-01 
H  +4.07516109E-01 +3.22184138E+00 -1.52090580E-01 
H  +9.74286140E-01 +4.51893667E+00 -1.26137024E+00 
C  -9.42502360E-01 +2.86714385E+00 -5.59735131E+00 
H  -2.03854989E+00 +2.80099080E+00 -5.42604541E+00 
H  -7.03012481E-01 +3.93692952E+00 -5.75598415E+00 
H  -7.22820252E-01 +2.31724002E+00 -6.53295074E+00 
C  +1.36940754E+00 -1.04308438E+00 -3.36001579E+00 
H  +2.47962509E+00 -1.08281957E+00 -3.36516657E+00 
H  +1.00724118E+00 -1.62772775E+00 -2.48930983E+00 
H  +1.01682088E+00 -1.54577375E+00 -4.28009373E+00 
85
Ru9_9
C  -4.06072000E-01 +3.64480900E+00 -6.71986000E-01 
Ru +4.27400000E-01 +2.06249200E+00 +1.28221000E-01 
C  +7.25117000E-01 +4.29266400E+00 +2.23213000E-01 
H  -1.42415100E+00 +3.87086400E+00 -3.06802000E-01 
C  +1.63673600E+00 +3.29877000E+00 +1.04901400E+00 
C  +1.66454000E-01 +8.77380000E-02 +4.12490000E-02 
Cl +1.92480000E+00 +2.01150700E+00 -1.74358800E+00 
Cl -1.04980000E+00 +2.24803500E+00 +2.00661700E+00 
H  +1.49395700E+00 +3.37539800E+00 +2.14120500E+00 
H  +2.68271600E+00 +3.28046800E+00 +6.93369000E-01 
N  -5.95440000E-01 -5.45702000E-01 -8.78843000E-01 
N  +7.29980000E-01 -7.99288000E-01 +8.92204000E-01 
C  -6.10348000E-01 -2.02830800E+00 -6.67336000E-01 
C  -1.08421200E+00 +1.79002000E-01 -2.03531900E+00 
C  +3.68585000E-01 -2.21138300E+00 +5.47057000E-01 
C  -2.05623600E+00 -2.61401200E+00 -5.03743000E-01 
H  -1.69675000E-01 -2.50733400E+00 -1.56599500E+00 
C  +1.61938100E+00 -3.12870700E+00 +3.13590000E-01 
H  -1.90049000E-01 -2.64185800E+00 +1.40381500E+00 
C  +2.48698100E+00 -2.62775000E+00 -8.51366000E-01 
C  +2.44983000E+00 -3.19570000E+00 +1.61230400E+00 
C  +1.18271200E+00 -4.56934300E+00 -4.73700000E-03 
H  +2.01130200E+00 -2.83470800E+00 -1.82907100E+00 
H  +3.46405100E+00 -3.15167600E+00 -8.47378000E-01 
H  +2.68220000E+00 -1.54329300E+00 -7.88440000E-01 
H  +3.23455700E+00 -3.97220300E+00 +1.50894800E+00 
H  +1.81559800E+00 -3.47159700E+00 +2.48019600E+00 
H  +2.94833800E+00 -2.24267600E+00 +1.85666900E+00 
H  +5.94035000E-01 -5.01865400E+00 +8.19733000E-01 
H  +2.08781100E+00 -5.19385000E+00 -1.45805000E-01 
H  +5.89549000E-01 -4.63646000E+00 -9.35940000E-01 
C  -2.78128000E+00 -2.01853800E+00 +7.12894000E-01 
C  -2.86176100E+00 -2.34718300E+00 -1.79252800E+00 
C  -2.00477300E+00 -4.14140000E+00 -3.24888000E-01 
H  -3.85890900E+00 -2.27616900E+00 +6.73688000E-01 
H  -2.69583200E+00 -9.18881000E-01 +7.51319000E-01 
H  -2.38376400E+00 -2.42702900E+00 +1.66161800E+00 
H  -3.81935100E+00 -2.90458400E+00 -1.75109100E+00 
H  -2.30900700E+00 -2.69399700E+00 -2.69017900E+00 
H  -3.09835300E+00 -1.28025200E+00 -1.94171600E+00 
H  -1.45824000E+00 -4.44295100E+00 +5.88208000E-01 
H  -1.54131600E+00 -4.64801900E+00 -1.19476100E+00 
H  -3.04066400E+00 -4.52484100E+00 -2.29904000E-01 
C  -2.18896500E+00 +1.05925800E+00 -1.91221300E+00 
C  -4.03316000E-01 +4.33540000E-02 -3.27277400E+00 
C  -3.02071200E+00 +1.20736700E+00 -6.64463000E-01 
C  -2.57552700E+00 +1.80004300E+00 -3.04734600E+00 
H  -2.43485900E+00 +1.16718600E+00 +2.71639000E-01 
H  -3.80357000E+00 +4.20469000E-01 -6.22506000E-01 
H  -3.54440700E+00 +2.18203100E+00 -6.73876000E-01 
C  -1.93043300E+00 +1.68129300E+00 -4.28450600E+00 
H  -3.42649800E+00 +2.49191600E+00 -2.94846000E+00 
C  -2.35639200E+00 +2.49729200E+00 -5.47800400E+00 
C  -8.50607000E-01 +7.86685000E-01 -4.37351900E+00 
H  -1.56267400E+00 +3.21638200E+00 -5.77036400E+00 
H  -3.27658700E+00 +3.07576200E+00 -5.26975900E+00 
H  -2.54699400E+00 +1.85329800E+00 -6.36086000E+00 
H  -3.08222000E-01 +6.85373000E-01 -5.32637700E+00 
C  +8.09183000E-01 -8.31262000E-01 -3.42417200E+00 
H  +5.53584000E-01 -1.91205700E+00 -3.40683100E+00 
H  +1.53259300E+00 -6.27224000E-01 -2.61334900E+00 
H  +1.31400200E+00 -6.26695000E-01 -4.38620200E+00 
C  +1.37038900E+00 -3.30862000E-01 +2.10568100E+00 
C  +2.66653900E+00 +2.41696000E-01 +2.05470800E+00 
C  +6.57112000E-01 -3.95138000E-01 +3.33064300E+00 
C  +3.52869900E+00 +2.82238000E-01 +8.19438000E-01 
C  +3.21241100E+00 +7.52886000E-01 +3.24947600E+00 
H  +4.29083100E+00 +1.07833900E+00 +9.18008000E-01 
H  +2.96892500E+00 +4.86665000E-01 -1.11369000E-01 
H  +4.07694600E+00 -6.75691000E-01 +6.94914000E-01 
C  +2.53829700E+00 +6.95137000E-01 +4.47542800E+00 
H  +4.21461800E+00 +1.20721600E+00 +3.20745200E+00 
C  +3.14078500E+00 +1.26338200E+00 +5.73471500E+00 
C  +1.26276000E+00 +1.06071000E-01 +4.49090100E+00 
H  +2.55607900E+00 +2.13549300E+00 +6.09540400E+00 
H  +4.18308200E+00 +1.59861600E+00 +5.57351500E+00 
H  +3.14225900E+00 +5.16580000E-01 +6.55493100E+00 
H  +6.96876000E-01 +6.39960000E-02 +5.43449200E+00 
C  -7.42667000E-01 -9.35560000E-01 +3.41070700E+00 
H  -7.76263000E-01 -2.03864100E+00 +3.28558300E+00 
H  -1.37698000E+00 -4.73676000E-01 +2.63168500E+00 
H  -1.19072700E+00 -7.00836000E-01 +4.39374200E+00 
H  +1.39691100E+00 +4.83440200E+00 -4.67048000E-01 
H  -2.36944000E-01 +3.77316900E+00 -1.75549900E+00 
H  +2.11556000E-01 +4.93272400E+00 +9.63404000E-01 
61
Ru9_11
H  +1.95659935E+00 -2.81443626E+00 +1.76702706E+00 
C  +2.13682042E+00 -1.75622508E+00 +1.50476587E+00 
C  +2.13356630E+00 -1.68136094E+00 -7.66500211E-02 
H  +3.01843074E+00 -1.16805937E+00 -4.92337789E-01 
H  +1.85078884E+00 -2.63517460E+00 -5.56408063E-01 
Ru +6.32180511E-01 -5.12678581E-01 +3.88619911E-01 
Cl +2.20145240E+00 +1.28984459E+00 +5.06581658E-01 
Cl -7.88140865E-01 -2.43853088E+00 +3.80841400E-01 
C  -7.01680064E-01 +5.89670291E-01 -6.01413250E-01 
N  -1.78744770E+00 +1.17970566E+00 -5.33170490E-02 
C  -2.10888971E+00 +1.12377753E+00 +1.34624244E+00 
C  -3.07416967E+00 +1.83401266E-01 +1.77812973E+00 
C  -3.34640172E+00 +1.06714895E-01 +3.15282916E+00 
H  -4.08662444E+00 -6.29147647E-01 +3.50358492E+00 
C  -2.70185848E+00 +9.40029177E-01 +4.08596691E+00 
C  -1.79173854E+00 +1.89806752E+00 +3.60987303E+00 
H  -1.30775058E+00 +2.58482375E+00 +4.32171931E+00 
C  -1.48452902E+00 +2.02142082E+00 +2.24204476E+00 
C  -5.28871132E-01 +3.08049239E+00 +1.76402783E+00 
H  -3.22929421E-01 +3.81064360E+00 +2.56909269E+00 
H  +4.38688607E-01 +2.63928896E+00 +1.43896004E+00 
H  -9.33031590E-01 +3.63837226E+00 +8.94878527E-01 
C  -2.98503225E+00 +8.01680334E-01 +5.56064129E+00 
H  -4.06630136E+00 +6.55024371E-01 +5.75530656E+00 
H  -2.64767093E+00 +1.69079674E+00 +6.12713016E+00 
H  -2.45888828E+00 -8.13092813E-02 +5.98201408E+00 
C  -3.77622990E+00 -7.14214056E-01 +7.96287448E-01 
H  -4.55231544E+00 -1.31837798E+00 +1.30221209E+00 
H  -3.04697589E+00 -1.40524321E+00 +3.23809561E-01 
H  -4.26905179E+00 -1.36525364E-01 -1.31340740E-02 
C  -2.49685472E+00 +2.02924871E+00 -1.03215043E+00 
H  -3.58726472E+00 +1.84529880E+00 -9.87998064E-01 
H  -2.31440445E+00 +3.10221477E+00 -8.07004727E-01 
C  -1.86519004E+00 +1.59309853E+00 -2.36773601E+00 
H  -1.58595153E+00 +2.44678366E+00 -3.01428402E+00 
H  -2.52787717E+00 +9.16621974E-01 -2.94950013E+00 
N  -6.60029617E-01 +8.61892484E-01 -1.92494064E+00 
C  +3.47104718E-01 +3.55961919E-01 -2.81658893E+00 
C  +2.16524368E-01 -9.46353521E-01 -3.35022687E+00 
C  +1.25074081E+00 -1.41862873E+00 -4.17972541E+00 
H  +1.16788195E+00 -2.43414990E+00 -4.59738366E+00 
C  +2.36960274E+00 -6.31342057E-01 -4.49761289E+00 
C  +2.43023673E+00 +6.81114946E-01 -3.99315075E+00 
H  +3.28415333E+00 +1.32439661E+00 -4.25673744E+00 
C  +1.42944182E+00 +1.20131511E+00 -3.15804839E+00 
C  +1.51062326E+00 +2.60824549E+00 -2.63202592E+00 
H  +1.62930720E+00 +2.59564455E+00 -1.52824120E+00 
H  +2.37497061E+00 +3.14166522E+00 -3.06981240E+00 
H  +5.96258612E-01 +3.19142284E+00 -2.86793453E+00 
C  +3.48320680E+00 -1.17324059E+00 -5.35798986E+00 
H  +4.36830534E+00 -1.43404732E+00 -4.73950264E+00 
H  +3.82109544E+00 -4.26165204E-01 -6.10392624E+00 
H  +3.17411074E+00 -2.08823567E+00 -5.89874613E+00 
C  -9.82681865E-01 -1.80577359E+00 -3.05577395E+00 
H  -1.93220570E+00 -1.24963397E+00 -3.19444048E+00 
H  -1.00475705E+00 -2.68570783E+00 -3.72576946E+00 
H  -9.75253443E-01 -2.16912230E+00 -2.00482319E+00 
C  +1.03052367E+00 -9.15296694E-01 +2.26353209E+00 
H  +1.44689074E+00 -7.24621489E-02 +2.84335812E+00 
H  +2.82163280E-01 -1.54200602E+00 +2.77973079E+00 
H  +3.11280373E+00 -1.35518696E+00 +1.83291319E+00 
85
Ru10_9A
C  -3.97402859E-01 +3.73010922E-02 +1.33636332E-01 
N  +2.77204723E-01 -1.07308067E+00 -2.60542642E-01 
N  +4.12735115E-01 +1.12108975E+00 +4.75446087E-02 
C  +1.70127717E+00 -7.87043705E-01 -6.21107803E-01 
C  -4.64518756E-01 -2.28922205E+00 -5.44104270E-01 
C  +1.78593262E+00 +7.67632457E-01 -4.46892937E-01 
C  +2.72371321E+00 -1.64322722E+00 +2.06275586E-01 
H  +1.84893708E+00 -1.04836803E+00 -1.68950590E+00 
C  +2.23760621E+00 +1.59481032E+00 -1.70373505E+00 
H  +2.50763618E+00 +1.00177927E+00 +3.62174575E-01 
C  +1.31231740E+00 +1.36807007E+00 -2.90898489E+00 
C  +2.29849773E+00 +3.09645444E+00 -1.35053748E+00 
C  +3.66213605E+00 +1.19279662E+00 -2.12662713E+00 
H  +1.48309208E+00 +3.76828190E-01 -3.37049819E+00 
H  +1.51595763E+00 +2.12932457E+00 -3.68895037E+00 
H  +2.46197444E-01 +1.43891578E+00 -2.63453839E+00 
H  +2.81466866E+00 +3.64299981E+00 -2.16567972E+00 
H  +2.87131632E+00 +3.26761360E+00 -4.15774822E-01 
H  +1.30387136E+00 +3.55319014E+00 -1.21683674E+00 
H  +4.40627910E+00 +1.39002570E+00 -1.32981834E+00 
H  +3.95331231E+00 +1.79561828E+00 -3.01026317E+00 
H  +3.73366382E+00 +1.28404577E-01 -2.41806402E+00 
C  +2.57446660E+00 -1.39688932E+00 +1.71672212E+00 
C  +2.52084331E+00 -3.13420872E+00 -1.35106018E-01 
C  +4.17410673E+00 -1.30614129E+00 -1.81949681E-01 
H  +3.10629875E+00 -2.18649805E+00 +2.28481030E+00 
H  +1.51996635E+00 -1.39291619E+00 +2.04158881E+00 
H  +3.02323422E+00 -4.28462986E-01 +2.01044865E+00 
H  +3.32176913E+00 -3.73603625E+00 +3.39923084E-01 
H  +2.58088542E+00 -3.30097815E+00 -1.23085367E+00 
H  +1.55168536E+00 -3.53296636E+00 +2.06537892E-01 
H  +4.43543765E+00 -2.52300932E-01 +2.86080536E-02 
H  +4.38210016E+00 -1.51449861E+00 -1.25008169E+00 
H  +4.85745836E+00 -1.93962282E+00 +4.18912080E-01 
C  -8.88873095E-01 -3.15199959E+00 +5.02212282E-01 
C  -8.15230478E-01 -2.57302879E+00 -1.89223530E+00 
C  -4.54622644E-01 -3.04256969E+00 +1.94124843E+00 
C  -1.70855471E+00 -4.25106325E+00 +1.62376359E-01 
H  -4.01497170E-01 -2.00424356E+00 +2.31509857E+00 
H  +5.39041257E-01 -3.51794064E+00 +2.08170937E+00 
H  -1.16674294E+00 -3.58576685E+00 +2.59133630E+00 
C  -2.08239482E+00 -4.54378366E+00 -1.15373534E+00 
H  -2.04579084E+00 -4.91203680E+00 +9.76232371E-01 
C  -2.97599941E+00 -5.71196888E+00 -1.48076230E+00 
C  -1.60416281E+00 -3.69676535E+00 -2.16759185E+00 
H  -3.95955090E+00 -5.36208034E+00 -1.85850976E+00 
H  -3.16107396E+00 -6.34638467E+00 -5.93133071E-01 
H  -2.53477845E+00 -6.34848443E+00 -2.27464699E+00 
H  -1.88492877E+00 -3.89243317E+00 -3.21395043E+00 
C  -4.01700649E-01 -1.68150629E+00 -3.02806446E+00 
H  +6.81813083E-01 -1.77088401E+00 -3.25461747E+00 
H  -6.26008017E-01 -6.26209925E-01 -2.79132661E+00 
H  -9.55859778E-01 -1.94611727E+00 -3.94718150E+00 
C  +5.32318210E-02 +2.40539328E+00 +6.02009836E-01 
C  -8.64359838E-01 +3.24551137E+00 -8.16635736E-02 
C  +6.06733262E-01 +2.80464959E+00 +1.84500611E+00 
C  -1.43901583E+00 +2.93339241E+00 -1.43917701E+00 
C  -1.21070440E+00 +4.47602151E+00 +5.12234204E-01 
H  -2.39536051E+00 +3.47249906E+00 -1.57899696E+00 
H  -1.64324303E+00 +1.85849355E+00 -1.59575296E+00 
H  -7.54548195E-01 +3.28343861E+00 -2.24035879E+00 
C  -6.76943258E-01 +4.90130455E+00 +1.73568451E+00 
H  -1.92865076E+00 +5.12261326E+00 -1.60875211E-02 
C  -1.07734948E+00 +6.21489124E+00 +2.35745884E+00 
C  +2.35408388E-01 +4.04865103E+00 +2.37897544E+00 
H  -1.64418860E+00 +6.05336097E+00 +3.29830696E+00 
H  -1.71536992E+00 +6.81063098E+00 +1.67718759E+00 
H  -1.89080096E-01 +6.82555726E+00 +2.61892191E+00 
H  +6.61711405E-01 +4.34614505E+00 +3.34981226E+00 
C  +1.55938712E+00 +1.93541379E+00 +2.61854278E+00 
H  +2.58495365E+00 +1.96095974E+00 +2.19054729E+00 
H  +1.20374100E+00 +8.89496236E-01 +2.63574271E+00 
H  +1.63316982E+00 +2.28409486E+00 +3.66531201E+00 
Ru -2.30527582E+00 -1.52347353E-01 +8.20949788E-01 
C  -2.84338485E+00 +1.56025711E+00 +1.09136387E+00 
H  -2.61683715E+00 +2.11556493E+00 +2.02605563E+00 
C  -3.70348082E+00 -1.44783138E+00 +1.92058195E+00 
C  -4.57518375E+00 -6.47538636E-01 +1.18990088E+00 
Cl -3.06405452E+00 -2.02800805E-01 -1.46508828E+00 
Cl -1.29298811E+00 +3.46450680E-02 +3.03145746E+00 
H  -3.48875984E+00 +2.05717120E+00 +3.32754901E-01 
H  -4.90389127E+00 -9.19707264E-01 +1.77641916E-01 
H  -3.36559554E+00 -2.40289668E+00 +1.47646538E+00 
H  -3.55078910E+00 -1.32355429E+00 +3.00199284E+00 
H  -5.10854930E+00 +1.79693617E-01 +1.68253025E+00 
85
Ru10_9B
Ru +2.05609279E-01 +2.22503476E-02 +2.46685530E+00 
C  -1.36509866E+00 -5.96735576E-01 +3.13548425E+00 
H  -1.46301362E+00 -1.65715370E+00 +3.45490514E+00 
C  +1.66854926E+00 +6.46337488E-02 +4.11969958E+00 
C  +5.57444599E-01 +6.50478994E-01 +4.71334608E+00 
Cl -7.73158964E-01 +2.23779157E+00 +2.38052267E+00 
Cl +1.00969395E+00 -2.26110721E+00 +2.34992538E+00 
H  -2.22458311E+00 +8.54500717E-02 +3.31196795E+00 
H  +3.63847589E-01 +1.73054238E+00 +4.65531166E+00 
H  +2.40753977E+00 +7.02668128E-01 +3.59988561E+00 
H  +1.99196351E+00 -9.58894334E-01 +4.35497154E+00 
H  -5.94970058E-02 +7.20293282E-02 +5.41766540E+00 
C  -6.16163859E-02 +3.58036090E-03 +4.54096723E-01 
N  -1.17213700E+00 -1.75256744E-01 -3.02358254E-01 
N  +1.00272770E+00 +2.71140405E-01 -3.45696267E-01 
C  -8.89877945E-01 -2.78224265E-02 -1.77021159E+00 
C  -2.49574953E+00 -2.38604410E-01 +2.74995644E-01 
C  +6.37858310E-01 +3.20573009E-01 -1.79663997E+00 
C  -1.34366651E+00 -1.26479300E+00 -2.62583476E+00 
H  -1.46703948E+00 +8.44074056E-01 -2.14110598E+00 
C  +1.03904381E+00 +1.67452086E+00 -2.48160293E+00 
H  +1.19061663E+00 -4.85704326E-01 -2.32226435E+00 
C  +3.62647622E-01 +2.87482449E+00 -1.79896630E+00 
C  +2.57555919E+00 +1.81319796E+00 -2.45531122E+00 
C  +6.32054742E-01 +1.69288818E+00 -3.96559623E+00 
H  -7.04312474E-01 +2.94870884E+00 -2.08498863E+00 
H  +8.50360986E-01 +3.81796138E+00 -2.11787143E+00 
H  +4.14327757E-01 +2.81797917E+00 -6.98450560E-01 
H  +2.87879568E+00 +2.69816529E+00 -3.05046331E+00 
H  +3.06045819E+00 +9.22803866E-01 -2.90709535E+00 
H  +2.98674566E+00 +1.93269783E+00 -1.43978122E+00 
H  +1.12527197E+00 +8.88843069E-01 -4.54670258E+00 
H  +9.46419279E-01 +2.66074527E+00 -4.40582527E+00 
H  -4.61648651E-01 +1.60961262E+00 -4.10684207E+00 
C  -6.18881872E-01 -2.55317990E+00 -2.20692279E+00 
C  -2.87274274E+00 -1.44545964E+00 -2.51398870E+00 
C  -1.04665266E+00 -1.02792441E+00 -4.11746928E+00 
H  -1.12243399E+00 -3.43248625E+00 -2.65698879E+00 
H  -6.09252438E-01 -2.68930683E+00 -1.11241297E+00 
H  +4.29154461E-01 -2.56192512E+00 -2.56275322E+00 
H  -3.21092086E+00 -2.18108246E+00 -3.27167705E+00 
H  -3.40506389E+00 -4.91833149E-01 -2.71039109E+00 
H  -3.19818838E+00 -1.80743935E+00 -1.52486761E+00 
H  +3.28625638E-02 -8.99681155E-01 -4.31981070E+00 
H  -1.58711179E+00 -1.47290252E-01 -4.51730617E+00 
H  -1.38519418E+00 -1.91424869E+00 -4.69092191E+00 
C  -2.94969568E+00 -1.43468811E+00 +8.90438742E-01 
C  -3.31920147E+00 +9.14981329E-01 +2.48179870E-01 
C  -2.16781548E+00 -2.72251661E+00 +9.03082241E-01 
C  -4.23249619E+00 -1.43682703E+00 +1.47413463E+00 
H  -2.34786877E+00 -3.29694599E+00 -2.98894566E-02 
H  -2.50507913E+00 -3.36203312E+00 +1.74093393E+00 
H  -1.07833891E+00 -2.57446671E+00 +1.02120243E+00 
C  -5.07237838E+00 -3.15239793E-01 +1.45887895E+00 
H  -4.58045343E+00 -2.36338350E+00 +1.95692323E+00 
C  -6.43420763E+00 -3.40639840E-01 +2.10496060E+00 
C  -4.59392403E+00 +8.47393684E-01 +8.32909731E-01 
H  -6.47578900E+00 +3.49108891E-01 +2.97387525E+00 
H  -6.69592954E+00 -1.35377676E+00 +2.46525189E+00 
H  -7.22313575E+00 -1.29948924E-02 +1.39737243E+00 
H  -5.22361331E+00 +1.75068045E+00 +8.14588369E-01 
C  -2.86842662E+00 +2.20932639E+00 -3.70487817E-01 
H  -3.51776321E+00 +3.04059944E+00 -3.87026221E-02 
H  -2.91699112E+00 +2.17653038E+00 -1.48043882E+00 
H  -1.83348616E+00 +2.44726617E+00 -6.53481872E-02 
C  +2.34030093E+00 +1.92263537E-01 +2.16522466E-01 
C  +2.89905909E+00 +1.27892612E+00 +9.42985512E-01 
C  +3.06988144E+00 -1.01946069E+00 +6.75462788E-02 
C  +2.28734438E+00 +2.65210145E+00 +1.05097917E+00 
C  +4.16342293E+00 +1.09327230E+00 +1.54444255E+00 
H  +2.69541285E+00 +3.17710366E+00 +1.93571233E+00 
H  +1.18817815E+00 +2.64293263E+00 +1.15794833E+00 
H  +2.54884514E+00 +3.26377329E+00 +1.61789479E-01 
C  +4.89377748E+00 -9.45612915E-02 +1.42924729E+00 
H  +4.59044176E+00 +1.93350927E+00 +2.11418441E+00 
C  +6.22937930E+00 -2.69694943E-01 +2.10429942E+00 
C  +4.32939527E+00 -1.13281252E+00 +6.68942834E-01 
H  +6.16412996E+00 -1.02220708E+00 +2.91801906E+00 
H  +6.59063887E+00 +6.77448772E-01 +2.54822003E+00 
H  +6.99785083E+00 -6.33003320E-01 +1.39195579E+00 
H  +4.87399796E+00 -2.08353422E+00 +5.61792737E-01 
C  +2.51845147E+00 -2.19235914E+00 -6.91153347E-01 
H  +2.51770048E+00 -2.01318960E+00 -1.78720691E+00 
H  +1.48528375E+00 -2.41114519E+00 -3.67641199E-01 
H  +3.12819146E+00 -3.09466969E+00 -5.01866012E-01 
61
Ru10_11
C  -1.24874651E+00 -2.30617443E+00 +2.03789455E+00 
C  -1.49995890E+00 -9.40333666E-01 +1.75822994E+00 
C  -1.75259544E+00 -4.10411690E-03 +2.79311762E+00 
C  -1.60079765E+00 -4.33450995E-01 +4.12056659E+00 
C  -1.24344681E+00 -1.75741894E+00 +4.43774756E+00 
C  -1.10195734E+00 -2.68031873E+00 +3.38747950E+00 
N  -1.54301714E+00 -4.72605683E-01 +3.99792350E-01 
C  -4.27605733E-01 -2.84168489E-02 -2.35256227E-01 
N  -7.56203359E-01 +3.01639640E-01 -1.50656553E+00 
C  -2.21081923E+00 +1.74256606E-01 -1.74638720E+00 
C  -2.69214909E+00 -6.09386819E-01 -5.12362652E-01 
C  +9.93527665E-02 +9.46790431E-01 -2.45819086E+00 
C  +3.44147159E-01 +2.33461804E+00 -2.33365389E+00 
C  +1.19803590E+00 +2.93716864E+00 -3.27521614E+00 
C  +1.78385338E+00 +2.20720052E+00 -4.32318423E+00 
C  +1.47606407E+00 +8.39113133E-01 -4.43883708E+00 
C  +6.32256222E-01 +1.86442820E-01 -3.52494155E+00 
C  -2.81311268E-01 +3.14160893E+00 -1.22962496E+00 
C  +3.14839196E-01 -1.27713538E+00 -3.66934103E+00 
C  +2.72944284E+00 +2.86740910E+00 -5.29486840E+00 
Ru +1.33161127E+00 -1.58015264E-01 +7.36139524E-01 
C  +2.38324969E+00 +7.10852630E-01 -4.62130895E-01 
H  +2.68695311E+00 +1.76790253E+00 -3.07080093E-01 
C  -2.18410399E+00 +1.40067987E+00 +2.47769093E+00 
C  -1.02887883E+00 -2.17145986E+00 +5.87141381E+00 
C  -1.21658664E+00 -3.34677251E+00 +9.51780950E-01 
C  +2.20896916E+00 -5.91815586E-01 +2.74211629E+00 
C  +3.18439135E+00 -1.07670820E+00 +1.88726641E+00 
Cl +1.60609547E+00 -2.21657478E+00 -5.00087444E-01 
Cl +1.06214701E+00 +1.99532249E+00 +1.82519987E+00 
H  +2.77058424E+00 +1.80263490E-01 -1.35891969E+00 
H  -3.60876608E+00 -1.85772945E-01 -5.85118295E-02 
H  -2.87328562E+00 -1.68165115E+00 -7.39470303E-01 
H  -2.40317063E+00 -3.57972140E-01 -2.69712860E+00 
H  -2.66790340E+00 +1.18507179E+00 -1.81450424E+00 
H  -1.77309265E+00 +2.90787988E-01 +4.93156529E+00 
H  -8.83488706E-01 -3.73433060E+00 +3.61896714E+00 
H  +1.90659407E+00 +2.55590194E-01 -5.26757633E+00 
H  +1.40302348E+00 +4.01539267E+00 -3.18589221E+00 
H  -2.98341920E+00 +1.41946634E+00 +1.70952553E+00 
H  -2.56246092E+00 +1.90594513E+00 +3.38600704E+00 
H  -1.32259588E+00 +1.98344303E+00 +2.08851734E+00 
H  -1.79018689E+00 -1.72459812E+00 +6.54143734E+00 
H  -1.06301878E+00 -3.27141223E+00 +5.98963857E+00 
H  -3.73651646E-02 -1.82740484E+00 +6.23536885E+00 
H  -2.25045517E+00 -3.59462304E+00 +6.27046893E-01 
H  -6.35401279E-01 -3.00988883E+00 +7.22101718E-02 
H  -7.52955148E-01 -4.28178236E+00 +1.31815305E+00 
H  +8.81554898E-01 -1.72138731E+00 -4.50895632E+00 
H  +5.69820762E-01 -1.82390972E+00 -2.73761582E+00 
H  -7.64975386E-01 -1.44362789E+00 -3.87173248E+00 
H  +2.59880226E+00 +2.47349579E+00 -6.32223315E+00 
H  +2.58643212E+00 +3.96489191E+00 -5.32226698E+00 
H  +3.78598721E+00 +2.67889992E+00 -5.00732446E+00 
H  -1.37508042E+00 +2.96802928E+00 -1.16210391E+00 
H  +1.45712678E-01 +2.87224770E+00 -2.38367943E-01 
H  -1.18510634E-01 +4.22327525E+00 -1.39386730E+00 
H  +3.17115172E+00 -2.10689949E+00 +1.50712111E+00 
H  +1.37812683E+00 -1.25468568E+00 +3.05762642E+00 
H  +2.32404323E+00 +3.46562540E-01 +3.30107770E+00 
H  +4.09106780E+00 -4.83830236E-01 +1.69330138E+00 
73
9
C  +1.48486716E-01 -1.48365371E-02 -1.09834361E+00 
N  +1.62220024E-01 +1.07644714E+00 -2.93642150E-01 
N  -8.40794962E-02 -1.08503572E+00 -2.98736209E-01 
C  +1.83829268E-02 +7.74006128E-01 +1.17413705E+00 
C  +3.34981087E-01 +2.38672524E+00 -8.62272412E-01 
C  -3.37508034E-01 -7.43960932E-01 +1.14564306E+00 
C  +1.26924729E+00 +1.17112589E+00 +2.03272041E+00 
H  -8.37597610E-01 +1.34861564E+00 +1.58037554E+00 
C  -1.77389779E+00 -1.12363016E+00 +1.64818897E+00 
H  +3.76507979E-01 -1.30432638E+00 +1.78125287E+00 
C  -1.90153553E+00 -7.78272925E-01 +3.14321756E+00 
C  -2.86893800E+00 -3.70849351E-01 +8.76879627E-01 
C  -2.00418604E+00 -2.64273955E+00 +1.51121746E+00 
H  -2.91573016E+00 -1.05045651E+00 +3.50001557E+00 
H  -1.75928124E+00 +3.01797774E-01 +3.34024419E+00 
H  -1.16894028E+00 -1.34032850E+00 +3.75752134E+00 
H  -3.86222144E+00 -8.12013156E-01 +1.09634506E+00 
H  -2.70575851E+00 -4.22435276E-01 -2.15871690E-01 
H  -2.91509716E+00 +6.95447025E-01 +1.16986208E+00 
H  -2.93645588E+00 -2.92297057E+00 +2.04312684E+00 
H  -1.17308760E+00 -3.22305258E+00 +1.96200715E+00 
H  -2.10405452E+00 -2.96546513E+00 +4.59609542E-01 
C  +2.52800491E+00 +4.02720718E-01 +1.60151309E+00 
C  +1.53352151E+00 +2.68709077E+00 +1.92402837E+00 
C  +9.91555507E-01 +8.64689023E-01 +3.51586603E+00 
H  +3.42842695E+00 +8.54515453E-01 +2.06466682E+00 
H  +2.66104935E+00 +4.23442472E-01 +5.03670981E-01 
H  +2.49185786E+00 -6.54898002E-01 +1.92566260E+00 
H  +2.29004141E+00 +2.98357234E+00 +2.67925583E+00 
H  +6.14202703E-01 +3.27609609E+00 +2.12055024E+00 
H  +1.91322660E+00 +2.98324205E+00 +9.29993742E-01 
H  +1.87431896E+00 +1.15006154E+00 +4.12352196E+00 
H  +7.98661589E-01 -2.10520477E-01 +3.69581799E+00 
H  +1.23149805E-01 +1.43938970E+00 +3.89741296E+00 
C  -6.40112416E-01 +3.39073988E+00 -6.46922724E-01 
C  +1.47877885E+00 +2.66962770E+00 -1.66167961E+00 
C  -1.93361982E+00 +3.11408031E+00 +7.25174640E-02 
C  -4.19790183E-01 +4.68130936E+00 -1.16370783E+00 
H  -1.81662865E+00 +3.10178828E+00 +1.17828094E+00 
H  -2.34829403E+00 +2.13223627E+00 -2.22483360E-01 
H  -2.68251309E+00 +3.89334438E+00 -1.64462801E-01 
C  +7.15131066E-01 +5.00039174E+00 -1.92010454E+00 
H  -1.18390451E+00 +5.45445370E+00 -9.84472555E-01 
C  +9.40080195E-01 +6.38912042E+00 -2.46292160E+00 
C  +1.63556527E+00 +3.96830116E+00 -2.17203267E+00 
H  +1.83319585E+00 +6.86175064E+00 -2.00224438E+00 
H  +7.27234201E-02 +7.04839061E+00 -2.26662942E+00 
H  +1.11571277E+00 +6.37262044E+00 -3.55830572E+00 
H  +2.52336986E+00 +4.17873784E+00 -2.78963639E+00 
C  +2.53371960E+00 +1.63814799E+00 -1.96912217E+00 
H  +2.06801346E+00 +6.64052661E-01 -2.21665797E+00 
H  +3.20400917E+00 +1.47643280E+00 -1.09810442E+00 
H  +3.16740431E+00 +1.97404990E+00 -2.81186574E+00 
C  -1.01189470E-01 -2.40991821E+00 -8.59618208E-01 
C  +7.77977629E-01 -3.40408797E+00 -3.65887406E-01 
C  -9.89202882E-01 -2.71714208E+00 -1.92946424E+00 
C  +1.82992195E+00 -3.10528151E+00 +6.69219332E-01 
C  +7.02638136E-01 -4.70735035E+00 -8.92329861E-01 
H  +1.41830680E+00 -3.06706320E+00 +1.70148189E+00 
H  +2.31178157E+00 -2.12928709E+00 +4.73659254E-01 
H  +2.61272253E+00 -3.88721380E+00 +6.62255448E-01 
C  -1.86978777E-01 -5.04918126E+00 -1.91876430E+00 
H  +1.38878948E+00 -5.47259181E+00 -4.95666282E-01 
C  -2.56924336E-01 -6.45012331E+00 -2.47223651E+00 
C  -1.00483892E+00 -4.02789766E+00 -2.43259912E+00 
H  -9.89874107E-02 -6.45993871E+00 -3.57054165E+00 
H  -1.25186474E+00 -6.90726959E+00 -2.28765174E+00 
H  +5.05866249E-01 -7.10784259E+00 -2.01290995E+00 
H  -1.69465793E+00 -4.25703757E+00 -3.26058891E+00 
C  -1.92213537E+00 -1.69851019E+00 -2.53231316E+00 
H  -1.40567905E+00 -7.28300777E-01 -2.67018008E+00 
H  -2.80028845E+00 -1.51936902E+00 -1.87587477E+00 
H  -2.30847201E+00 -2.05746265E+00 -3.50519312E+00 
49
11
N  -1.96014435E+00 +1.38224163E+00 +6.09959470E-02 
N  -1.16686549E+00 +1.11585767E+00 +2.05383077E+00 
C  -1.00630070E+00 +7.18028734E-01 +7.64611311E-01 
C  -2.73404301E+00 +2.37954471E+00 +8.57851894E-01 
H  -3.81977231E+00 +2.30302465E+00 +6.58194176E-01 
H  -2.40446475E+00 +3.40747898E+00 +5.90804990E-01 
C  -2.35523633E+00 +1.98858414E+00 +2.28796596E+00 
H  -2.10084916E+00 +2.85746331E+00 +2.92426238E+00 
H  -3.15151967E+00 +1.40551188E+00 +2.80037565E+00 
C  -2.03066623E+00 +1.38284072E+00 -1.36676931E+00 
C  -9.54154327E-01 +1.91102159E+00 -2.12168716E+00 
C  -1.06316040E+00 +1.91803039E+00 -3.52055737E+00 
H  -2.27766390E-01 +2.32459974E+00 -4.11277416E+00 
C  -2.20445311E+00 +1.42832470E+00 -4.18413114E+00 
C  -3.25128337E+00 +9.10981435E-01 -3.40614595E+00 
H  -4.14623695E+00 +5.07327651E-01 -3.90583841E+00 
C  -3.18542737E+00 +8.74783131E-01 -2.00057463E+00 
C  +2.78865424E-01 +2.44139915E+00 -1.43793907E+00 
H  +1.00207556E+00 +2.83917797E+00 -2.17464482E+00 
H  +7.61975632E-01 +1.64477345E+00 -8.36610137E-01 
H  +2.79941260E-02 +3.25555366E+00 -7.25429440E-01 
C  -2.28468762E+00 +1.45389724E+00 -5.69036675E+00 
H  -2.18326567E+00 +2.48733811E+00 -6.08242497E+00 
H  -3.24713734E+00 +1.04613223E+00 -6.05445654E+00 
H  -1.46841672E+00 +8.56542149E-01 -6.14743184E+00 
C  -4.31441323E+00 +2.80399959E-01 -1.19773379E+00 
H  -4.90228896E+00 -4.31688176E-01 -1.80790187E+00 
H  -5.02164861E+00 +1.05919547E+00 -8.37458282E-01 
H  -3.93001530E+00 -2.50465318E-01 -3.04737739E-01 
C  -4.74352771E-01 +5.22819557E-01 +3.15478792E+00 
C  -6.61526178E-01 -8.51950796E-01 +3.44248683E+00 
C  +1.46909342E-02 -1.39909669E+00 +4.54345538E+00 
H  -1.24672359E-01 -2.46827955E+00 +4.77001295E+00 
C  +8.56354940E-01 -6.24402550E-01 +5.36453171E+00 
C  +1.02038062E+00 +7.33215786E-01 +5.05033111E+00 
H  +1.68746759E+00 +1.35353196E+00 +5.66982807E+00 
C  +3.70110070E-01 +1.32600186E+00 +3.95168282E+00 
C  -1.55601903E+00 -1.70439438E+00 +2.58086330E+00 
H  -2.58820586E+00 -1.29642188E+00 +2.54115732E+00 
H  -1.60954582E+00 -2.74015736E+00 +2.96599498E+00 
H  -1.18989275E+00 -1.71614617E+00 +1.53424545E+00 
C  +1.56687810E+00 -1.24934048E+00 +6.53944985E+00 
H  +8.47156939E-01 -1.70716507E+00 +7.24954765E+00 
H  +2.16626558E+00 -5.04277446E-01 +7.09691059E+00 
H  +2.25200320E+00 -2.05881148E+00 +6.21149652E+00 
C  +5.96515909E-01 +2.77968087E+00 +3.62302798E+00 
H  +5.95053952E-01 +2.94389460E+00 +2.52755081E+00 
H  +1.56190713E+00 +3.13281411E+00 +4.03326477E+00 
H  -1.95825543E-01 +3.43025114E+00 +4.05366830E+00 
27
Ru26
Ru +2.91151357E+00 -6.05267976E-01 -4.19163191E-01 
Cl +8.78970886E-01 -1.19126777E+00 -1.32243682E+00 
Cl +5.12585564E+00 -1.11709178E-01 -8.51041794E-01 
N  +2.31531238E+00 +1.19183891E+00 +6.34635098E-02 
C  +2.88150872E+00 -1.20500831E+00 +1.30472968E+00 
H  +2.74360143E+00 -5.03042923E-01 +2.15883256E+00 
C  +3.16742359E+00 -2.59651187E+00 +1.61604031E+00 
C  +3.03040906E+00 -3.60554499E+00 +6.26049229E-01 
H  +2.60529111E+00 -3.34174566E+00 -3.56870007E-01 
C  +3.37564707E+00 -4.92984056E+00 +9.08148487E-01 
H  +3.25982813E+00 -5.70138900E+00 +1.33679938E-01 
C  +3.85198797E+00 -5.27815448E+00 +2.18431021E+00 
H  +4.11821127E+00 -6.32168100E+00 +2.40599143E+00 
C  +3.97499448E+00 -4.29451014E+00 +3.18018583E+00 
C  +3.63363002E+00 -2.96667020E+00 +2.90282281E+00 
C  +1.19270006E+00 +1.35947369E+00 +8.29068271E-01 
C  +2.95724079E+00 +2.30928241E+00 -3.99481749E-01 
H  +3.85686220E+00 +2.11990142E+00 -9.97465583E-01 
C  +2.50648528E+00 +3.59334413E+00 -1.02808016E-01 
H  +3.06541996E+00 +4.45064882E+00 -5.01482916E-01 
C  +1.36502392E+00 +3.76934792E+00 +6.94218280E-01 
H  +9.94065842E-01 +4.77424164E+00 +9.37273118E-01 
C  +7.07338757E-01 +2.62458327E+00 +1.16174162E+00 
H  +3.73776856E+00 -2.19233149E+00 +3.67750637E+00 
H  +6.88322006E-01 +4.37580087E-01 +1.13830694E+00 
H  -1.99655258E-01 +2.69461355E+00 +1.77722701E+00 
H  +4.34003454E+00 -4.56779630E+00 +4.18089448E+00 
79
9 OLYP_def2TZVPP
C  +3.38470959E+00 +2.39493114E+00 -1.71516655E+00 
C  +4.41879369E+00 +2.31284110E+00 -7.82391768E-01 
C  +4.07017020E+00 +1.90983337E+00 +5.00552070E-01 
C  +2.75213129E+00 +1.61842559E+00 +8.88700345E-01 
C  +1.71611059E+00 +1.71685983E+00 -7.34820533E-02 
C  +2.05899912E+00 +2.09258078E+00 -1.40050454E+00 
N  +3.06769674E-01 +1.47228673E+00 +2.52973593E-01 
C  -3.08536419E-01 +2.38979370E-01 +1.16054069E-01 
N  -1.65198106E+00 +4.39660056E-01 -6.87766031E-02 
C  -2.05770389E+00 +1.88663127E+00 +4.29763392E-02 
C  -6.86982877E-01 +2.59781445E+00 +3.27492477E-01 
Ru +7.00081148E-01 -1.40298446E+00 +3.42676079E-01 
C  -3.55001688E-01 -2.79749055E+00 -8.64591030E-03 
C  -2.64294486E+00 -6.16794706E-01 -1.04451105E-01 
C  -2.88542458E+00 -1.33964368E+00 -1.29803220E+00 
C  -3.94634403E+00 -2.25676382E+00 -1.32742324E+00 
C  -4.75810523E+00 -2.51273605E+00 -2.24196086E-01 
C  -4.44688431E+00 -1.84313450E+00 +9.61163314E-01 
C  -3.40795683E+00 -9.11395825E-01 +1.05247948E+00 
C  -3.00346972E+00 +2.46183882E+00 -1.12196470E+00 
C  -3.21710655E+00 +3.98677202E+00 -9.86089437E-01 
C  -5.97821207E-01 +3.46842376E+00 +1.66888045E+00 
C  -1.72735402E+00 +4.51691179E+00 +1.78137109E+00 
C  -3.14917253E+00 -2.90551261E-01 +2.40194532E+00 
C  +1.07186248E+00 +2.16456227E+00 -2.53442598E+00 
Cl +2.02595410E+00 -1.39138361E+00 -1.54397457E+00 
Cl +6.22625666E-01 -1.53921048E+00 +2.65827125E+00 
C  -4.41925231E+00 +1.84413250E+00 -9.98714403E-01 
C  -2.47850972E+00 +2.24447067E+00 -2.55146307E+00 
C  +7.08426279E-01 +4.29725267E+00 +1.65050981E+00 
C  -6.88255631E-01 +2.61417036E+00 +2.94798126E+00 
H  -1.40953531E+00 -2.87161559E+00 -2.61121655E-01 
H  +1.84848617E-01 -3.75941528E+00 +9.41720650E-02 
H  -2.66752882E+00 +1.96963454E+00 +9.44698424E-01 
H  -4.60895358E-01 +3.28865128E+00 -4.87986186E-01 
C  -2.04661993E+00 -1.25482709E+00 -2.55279244E+00 
H  -5.02288206E+00 -2.05846318E+00 +1.85901397E+00 
H  -4.12369985E+00 -2.80089658E+00 -2.25335402E+00 
C  -5.91404713E+00 -3.47875885E+00 -2.97900714E-01 
C  +2.59326912E+00 +1.25523249E+00 +2.34490054E+00 
H  +4.84845205E+00 +1.81844219E+00 +1.25559116E+00 
H  +3.61593389E+00 +2.67324676E+00 -2.74159728E+00 
C  +5.84735258E+00 +2.60400604E+00 -1.16659688E+00 
H  +1.57779640E+00 +1.96059546E+00 -3.48132292E+00 
H  +6.26849422E-01 +3.16274342E+00 -2.61950685E+00 
H  +2.69459444E-01 +1.44112834E+00 -2.43142471E+00 
H  -3.53065908E+00 -9.44833101E-01 +3.19000661E+00 
H  -3.66180198E+00 +6.72134855E-01 +2.51574876E+00 
H  -2.08768770E+00 -1.39088930E-01 +2.58787026E+00 
H  -5.20799605E-02 +1.73518040E+00 +2.92702282E+00 
H  -1.70563033E+00 +5.25479231E+00 +9.77729142E-01 
H  -1.71156729E+00 +2.27993525E+00 +3.13195873E+00 
H  -3.94092022E-01 +3.21675383E+00 +3.81344179E+00 
H  -1.58739854E+00 +5.06264238E+00 +2.72012638E+00 
H  +7.29267477E-01 +4.96538497E+00 +2.51770721E+00 
H  -2.72289630E+00 +4.07262759E+00 +1.82525370E+00 
H  +7.60773151E-01 +4.92628501E+00 +7.54791111E-01 
H  +1.61013212E+00 +3.69464071E+00 +1.67939309E+00 
H  -3.73964398E+00 +4.26394231E+00 -7.00104278E-02 
H  -3.84297116E+00 +4.31538341E+00 -1.82189998E+00 
H  -2.28799136E+00 +4.55588285E+00 -1.04655037E+00 
H  -4.81764355E+00 +1.95176436E+00 +1.55163417E-02 
H  -4.45718154E+00 +7.90238853E-01 -1.26385297E+00 
H  -5.10163908E+00 +2.37500851E+00 -1.67076239E+00 
H  -2.17027276E+00 +1.22330826E+00 -2.74400905E+00 
H  -1.63928405E+00 +2.90236736E+00 -2.77845137E+00 
H  -3.27242289E+00 +2.48772072E+00 -3.26548655E+00 
H  -5.82605534E+00 -4.14874671E+00 -1.15775420E+00 
H  -5.98197021E+00 -4.09277407E+00 +6.06132169E-01 
H  -6.86731050E+00 -2.94312079E+00 -3.94964131E-01 
H  -1.73548661E+00 -2.26057642E+00 -2.85282489E+00 
H  -2.62578479E+00 -8.45492938E-01 -3.38792927E+00 
H  -1.13970035E+00 -6.70891396E-01 -2.43073822E+00 
H  +3.36813279E+00 +5.38893021E-01 +2.63304929E+00 
H  +2.72864867E+00 +2.13957030E+00 +2.97900822E+00 
H  +1.64168475E+00 +8.02195930E-01 +2.58685669E+00 
H  +6.26168901E+00 +1.79006497E+00 -1.77498811E+00 
H  +5.92385986E+00 +3.52062621E+00 -1.76161114E+00 
H  +6.48670408E+00 +2.71608638E+00 -2.86576453E-01 
55
A12 OLYP_def2TZVPP
C  +3.84773103E-02 +5.51947030E-02 +3.96500078E-01 
Ru +7.17399238E-02 +9.62786271E-02 -1.52719267E+00 
H  -7.08462873E+00 -1.24149055E+00 -4.03247917E-01 
Cl -6.60753493E-01 -2.01638119E+00 -2.05688625E+00 
Cl -3.97427381E-01 +2.31936136E+00 -1.87905200E+00 
C  +1.80692734E+00 +3.73200860E-03 -1.94962030E+00 
H  +2.00448423E+00 +3.86602254E-02 -3.03763085E+00 
H  +2.68462654E+00 -8.44892712E-02 -1.31180385E+00 
N  +1.05842098E+00 +6.24646792E-02 +1.31845322E+00 
N  -1.13978364E+00 +4.60203817E-02 +1.11549273E+00 
C  +2.48184291E+00 +7.98681494E-02 +1.13777907E+00 
C  +5.69137259E-01 -6.75103650E-02 +2.70092794E+00 
C  -9.23304422E-01 +2.01421074E-01 +2.55878190E+00 
C  -2.49165709E+00 -4.71945306E-02 +6.28389370E-01 
H  +1.06907011E+00 +6.52374545E-01 +3.35492485E+00 
H  +7.74265344E-01 -1.07331037E+00 +3.08943739E+00 
H  -1.53579412E+00 -5.08178676E-01 +3.12162845E+00 
H  -1.19533192E+00 +1.21472548E+00 +2.88281003E+00 
C  +5.29567242E+00 +1.30782039E-01 +9.84941655E-01 
C  +3.15774586E+00 +1.31986314E+00 +1.13458239E+00 
C  +3.19778578E+00 -1.13494532E+00 +1.07597449E+00 
C  +4.59501600E+00 -1.07794836E+00 +9.96776633E-01 
C  +4.55437373E+00 +1.31464717E+00 +1.05235120E+00 
C  +2.42133931E+00 +2.63513172E+00 +1.20125299E+00 
C  +2.51314055E+00 -2.48064673E+00 +1.07064539E+00 
H  +5.14846796E+00 -2.01272823E+00 +9.35859567E-01 
H  +5.07620523E+00 +2.26935996E+00 +1.03896501E+00 
C  +6.80326055E+00 +1.60621999E-01 +9.26105580E-01 
C  -5.15610518E+00 -2.65078767E-01 -2.71778530E-01 
C  -3.24885361E+00 +1.12204740E+00 +3.97291260E-01 
C  -3.09454713E+00 -1.32342448E+00 +5.21793664E-01 
C  -4.40973470E+00 -1.40099401E+00 +5.64161191E-02 
C  -4.56241470E+00 +9.81072213E-01 -6.93538200E-02 
C  -2.74932644E+00 +2.51243654E+00 +7.06210044E-01 
C  -2.40435902E+00 -2.59177899E+00 +9.60892098E-01 
H  -4.86377358E+00 -2.38402554E+00 -5.00674034E-02 
H  -5.13643151E+00 +1.88296696E+00 -2.72699860E-01 
C  -6.55160638E+00 -3.86547015E-01 -8.31252156E-01 
H  +1.74056869E+00 +2.76108180E+00 +3.55389037E-01 
H  +3.12771942E+00 +3.46872656E+00 +1.19388724E+00 
H  +1.81990987E+00 +2.72339501E+00 +2.11299648E+00 
H  +2.11705888E+00 -2.74050755E+00 +2.05975472E+00 
H  +3.22056096E+00 -3.26614936E+00 +7.93810306E-01 
H  +1.68055580E+00 -2.51507904E+00 +3.65072081E-01 
H  +7.20856918E+00 -7.63997666E-01 +5.05433248E-01 
H  +7.23266730E+00 +2.79503512E-01 +1.92951589E+00 
H  +7.16520028E+00 +9.97197476E-01 +3.20115847E-01 
H  -2.51368630E+00 -2.73147208E+00 +2.04523464E+00 
H  -1.34215005E+00 -2.59872885E+00 +7.25130093E-01 
H  -2.85639286E+00 -3.46108509E+00 +4.77678071E-01 
H  -3.11202137E+00 +3.22758019E+00 -3.62530682E-02 
H  -1.66460207E+00 +2.58467607E+00 +7.22705960E-01 
H  -3.13327692E+00 +2.83647621E+00 +1.68310531E+00 
H  -6.52211884E+00 -5.35431807E-01 -1.91851086E+00 
H  -7.14272827E+00 +5.14256640E-01 -6.41862499E-01 
53
A13 OLYP_def2TZVPP
Ru -1.14462985E-01 -3.73921400E-03 +1.54714828E+00 
C  +1.56930063E+00 -3.28058710E-03 +2.14893997E+00 
H  +2.51536938E+00 -1.67733080E-03 +1.60988898E+00 
H  +1.64654823E+00 -4.85042930E-03 +3.25287722E+00 
C  +8.48493705E-02 -1.03039950E-03 -3.77366625E-01 
H  -7.13147992E+00 +8.85664510E-01 -4.88585094E-01 
Cl -7.78459416E-01 +2.17064732E+00 +1.88375897E+00 
Cl -7.75168657E-01 -2.18011964E+00 +1.87740293E+00 
N  +1.20031412E+00 +1.45047300E-04 -1.20561764E+00 
N  -9.78425876E-01 -5.70212000E-05 -1.28302598E+00 
C  +2.60271782E+00 +5.51154000E-05 -8.66422425E-01 
C  +8.28411138E-01 +1.73274170E-03 -2.54674877E+00 
C  -5.19890115E-01 +1.59319170E-03 -2.59200034E+00 
C  -2.39756970E+00 -3.97860700E-04 -9.96433234E-01 
H  -7.13158611E+00 -8.87329923E-01 -4.91029460E-01 
H  +1.56511705E+00 +2.81580280E-03 -3.33433262E+00 
H  -1.19987698E+00 +2.52784550E-03 -3.42906483E+00 
H  -6.74514300E+00 -2.89325370E-03 +9.86197692E-01 
C  +5.36461024E+00 +1.36017700E-04 -3.73189909E-01 
C  +3.27953736E+00 +1.23061281E+00 -7.57617812E-01 
C  +3.28015544E+00 -1.23043034E+00 -7.60711668E-01 
C  +4.65698408E+00 -1.19801333E+00 -5.10086512E-01 
C  +4.65638455E+00 +1.19826967E+00 -5.07088222E-01 
C  +2.57083645E+00 +2.55528997E+00 -8.94847059E-01 
C  +2.57214659E+00 -2.55511418E+00 -9.01374722E-01 
H  +5.18911753E+00 -2.14276668E+00 -4.22483261E-01 
H  +5.18804092E+00 +2.14306914E+00 -4.17114950E-01 
C  +6.84269380E+00 +1.23054700E-04 -6.97286437E-02 
C  -5.15567231E+00 -9.77141700E-04 -4.70463916E-01 
C  -3.08530199E+00 -1.22992628E+00 -9.28475566E-01 
C  -3.08526145E+00 +1.22897924E+00 -9.25552683E-01 
C  -4.45533328E+00 +1.19561982E+00 -6.42836242E-01 
C  -4.45536693E+00 -1.19718862E+00 -6.45658910E-01 
C  -2.43245978E+00 -2.55436938E+00 -1.23730656E+00 
C  -2.43237917E+00 +2.55415429E+00 -1.23115223E+00 
H  -4.98825870E+00 +2.14055734E+00 -5.62591273E-01 
H  -4.98832774E+00 -2.14229535E+00 -5.67671936E-01 
C  -6.61889026E+00 -1.39348240E-03 -1.04313235E-01 
H  +2.07416378E+00 +2.65334638E+00 -1.86609326E+00 
H  +3.28138058E+00 +3.37962013E+00 -7.99950559E-01 
H  +1.80164107E+00 +2.68231720E+00 -1.27696551E-01 
H  +1.80276045E+00 -2.68438460E+00 -1.34799778E-01 
H  +3.28306740E+00 -3.37932265E+00 -8.08263353E-01 
H  +2.07584848E+00 -2.65104213E+00 -1.87302810E+00 
H  +7.33794180E+00 -8.85247136E-01 -4.79441637E-01 
H  +7.01902167E+00 -1.38761010E-03 +1.01381716E+00 
H  +7.33743556E+00 +8.86947999E-01 -4.76895011E-01 
H  -2.41049238E+00 +2.72304474E+00 -2.31620125E+00 
H  -1.41127666E+00 +2.62032033E+00 -8.61382393E-01 
H  -3.00124526E+00 +3.37306462E+00 -7.84873913E-01 
H  -3.00179381E+00 -3.37440405E+00 -7.93694629E-01 
H  -1.41162148E+00 -2.62175484E+00 -8.67017620E-01 
H  -2.40985151E+00 -2.72026091E+00 -2.32280084E+00 
73
A15 OLYP_def2TZVPP
Ru +7.23828360E-02 -5.59567853E-01 +1.73609766E+00 
C  -1.55266650E+00 -2.19729334E-01 +2.40348909E+00 
H  -2.42300091E+00 +2.21171968E-01 +1.92082512E+00 
H  -1.67966735E+00 -4.96544252E-01 +3.46647639E+00 
C  -6.96917970E-02 -8.91238849E-02 -1.18196797E-01 
C  -2.60261502E+00 +3.77403248E+00 -1.33269297E+00 
Cl +6.16030386E-02 -2.83728726E+00 +1.46681598E+00 
Cl +1.35988752E+00 +1.08024107E+00 +2.67786612E+00 
N  +1.03034491E+00 -5.84141619E-02 -9.65604780E-01 
N  -1.18385965E+00 +9.90905276E-02 -9.12468066E-01 
C  +2.43708927E+00 +1.23582069E-01 -6.67138689E-01 
C  +6.11636593E-01 -1.38302499E-01 -2.37398112E+00 
C  -8.18036265E-01 +3.64603459E-01 -2.31516724E+00 
C  -2.57998622E+00 +2.36316744E-01 -5.74990987E-01 
H  +6.59427219E-01 -1.17538320E+00 -2.72998438E+00 
H  +1.25502187E+00 +4.70791438E-01 -3.00923527E+00 
H  -8.95771603E-01 +1.43539269E+00 -2.54102639E+00 
H  -1.48232835E+00 -1.72653315E-01 -2.99371445E+00 
C  +5.16573637E+00 +5.19670087E-01 -1.80889028E-01 
C  +3.30734169E+00 -9.97197706E-01 -6.08215203E-01 
C  +2.95126739E+00 +1.44827666E+00 -5.78580951E-01 
C  +4.31650951E+00 +1.60979580E+00 -3.17895367E-01 
C  +4.66449741E+00 -7.63638180E-01 -3.45118528E-01 
C  +2.86615730E+00 -2.43069090E+00 -9.00986342E-01 
C  +2.11656692E+00 +2.70263552E+00 -8.42353177E-01 
H  +4.72647788E+00 +2.61072154E+00 -2.27822630E-01 
H  +5.34483270E+00 -1.60627979E+00 -2.78549731E-01 
C  -3.37719478E+00 -3.37427564E+00 -8.69474776E-02 
C  -5.32195949E+00 +5.42521189E-01 -1.14008151E-01 
C  -3.09833098E+00 +1.52326689E+00 -2.66528993E-01 
C  -3.43637381E+00 -8.90559365E-01 -6.87471054E-01 
C  -4.80354427E+00 -7.03289916E-01 -4.43629619E-01 
C  -4.47465345E+00 +1.64047638E+00 -3.30139401E-02 
C  -2.24057066E+00 +2.78726066E+00 -2.01674807E-01 
C  -2.94998144E+00 -2.28273036E+00 -1.08697356E+00 
H  -5.47762963E+00 -1.55097402E+00 -5.17119739E-01 
H  -4.89234997E+00 +2.61233742E+00 +2.12079407E-01 
H  -6.38722105E+00 +6.59499071E-01 +7.18283286E-02 
C  +3.28240141E+00 -2.84940020E+00 -2.32969854E+00 
H  +1.77716899E+00 -2.46548770E+00 -8.47615020E-01 
C  +3.39069143E+00 -3.45849536E+00 +1.19353627E-01 
C  +2.26480603E+00 +3.79807749E+00 +2.30089569E-01 
H  +1.06740924E+00 +2.40631275E+00 -8.43069212E-01 
C  +2.43415771E+00 +3.28845652E+00 -2.23744164E+00 
H  -1.20175615E+00 +2.49032720E+00 -3.47338873E-01 
C  -2.30215570E+00 +3.49147660E+00 +1.16833189E+00 
H  +6.22161397E+00 +6.71879140E-01 +3.12529998E-02 
H  -1.85900740E+00 -2.26728835E+00 -1.08369337E+00 
C  -3.40819331E+00 -2.65565735E+00 -2.51387995E+00 
H  +4.37209157E+00 -2.89993294E+00 -2.42690701E+00 
H  +2.92020685E+00 -2.15153073E+00 -3.09020241E+00 
H  +2.88124960E+00 -3.84180761E+00 -2.56512901E+00 
H  +4.47195540E+00 -3.60757978E+00 +3.71249600E-02 
H  +2.91544292E+00 -4.42874739E+00 -5.77971919E-02 
H  +3.16161143E+00 -3.16260498E+00 +1.14469129E+00 
H  +3.27036984E+00 +4.22994782E+00 +2.42429985E-01 
H  +2.04533014E+00 +3.41329611E+00 +1.22643570E+00 
H  +1.56873041E+00 +4.61751955E+00 +1.79972662E-02 
H  +3.46143003E+00 +3.66438358E+00 -2.28336507E+00 
H  +1.76452065E+00 +4.12712384E+00 -2.45995589E+00 
H  +2.32408908E+00 +2.55018912E+00 -3.03707972E+00 
H  -1.98885337E+00 +2.82802413E+00 +1.97709963E+00 
H  -3.30778470E+00 +3.85803778E+00 +1.39713461E+00 
H  -1.62960226E+00 +4.35582979E+00 +1.17259332E+00 
H  -2.56382625E+00 +3.30066734E+00 -2.31863326E+00 
H  -1.90535115E+00 +4.61908256E+00 -1.33649960E+00 
H  -3.61100459E+00 +4.18076978E+00 -1.20550754E+00 
H  -4.49745459E+00 -2.75112418E+00 -2.57451818E+00 
H  -2.97485888E+00 -3.61751256E+00 -2.80979780E+00 
H  -3.10537802E+00 -1.91050243E+00 -3.25591335E+00 
H  -3.06862345E+00 -3.12697194E+00 +9.30421758E-01 
H  -2.90367918E+00 -4.32511182E+00 -3.52533148E-01 
H  -4.45999491E+00 -3.53558782E+00 -9.04794805E-02 
37
A37 OLYP_def2TZVPP
Ru -1.23128960E-01 -1.04990773E+00 +1.02756224E+00 
C  +1.41850504E+00 -9.98951324E-01 +1.93705418E+00 
H  +1.60549313E+00 -1.85296586E+00 +2.61147744E+00 
H  +2.17088113E+00 -2.07809557E-01 +1.95602419E+00 
C  +8.84623205E-02 +5.11218600E-01 -3.24510055E-02 
H  -6.12337411E+00 -8.36655804E-02 -8.19441329E-01 
Cl -1.60903324E+00 -2.76360146E-01 +2.58526440E+00 
Cl +1.08529776E-01 -2.64477742E+00 -6.12721989E-01 
N  +1.22947869E+00 +1.20339498E+00 -4.03608688E-01 
N  -9.74709248E-01 +1.23732961E+00 -5.27554442E-01 
C  +2.58991515E+00 +8.00582673E-01 -3.80981166E-01 
C  +8.98091452E-01 +2.55061652E+00 -8.96457312E-01 
C  -5.40203292E-01 +2.37249092E+00 -1.35397745E+00 
C  -2.34645350E+00 +8.45672989E-01 -5.76273737E-01 
H  +1.57235482E+00 +2.84044893E+00 -1.70480261E+00 
H  +9.72576538E-01 +3.29201740E+00 -8.88460272E-02 
H  -1.15472829E+00 +3.25554199E+00 -1.16787646E+00 
H  -6.13098715E-01 +2.11431608E+00 -2.42074305E+00 
C  +5.32780037E+00 +1.20761874E-01 -4.57149653E-01 
C  +2.99421600E+00 -3.93265807E-01 -9.92936084E-01 
C  +3.54526171E+00 +1.66581476E+00 +1.76456273E-01 
C  +4.88669084E+00 +1.30564015E+00 +1.20142259E-01 
C  +4.34824368E+00 -7.06066918E-01 -1.00104093E+00 
H  +2.27920157E+00 -1.06926744E+00 -1.44293139E+00 
H  +3.26493867E+00 +2.59065686E+00 +6.66815126E-01 
F  +5.80021343E+00 +2.14014126E+00 +6.61585223E-01 
F  +4.73891724E+00 -1.85601361E+00 -1.58656269E+00 
H  +6.37865678E+00 -1.42375780E-01 -4.89332341E-01 
C  -5.07317381E+00 +1.77267769E-01 -7.56611047E-01 
C  -2.72793699E+00 -3.37060490E-01 -1.21911183E+00 
C  -3.31097759E+00 +1.70897213E+00 -4.17907793E-02 
C  -4.64903320E+00 +1.35464450E+00 -1.46982434E-01 
C  -4.08413182E+00 -6.47724865E-01 -1.27857031E+00 
H  -3.03187629E+00 +2.61285751E+00 +4.86800466E-01 
H  -2.00047767E+00 -1.00551283E+00 -1.66221946E+00 
F  -5.58025497E+00 +2.17779555E+00 +3.78267115E-01 
F  -4.45693666E+00 -1.78975769E+00 -1.88967470E+00 
19
As2 OLYP_def2TZVPP
As -1.05612145E-01 +9.03490169E-02 -1.25297844E+00 
Ru +5.72180236E-02 +5.78190678E-02 +1.04235094E+00 
C  +2.59414122E-01 -1.65629776E+00 -2.06620290E+00 
Cl -1.82761979E+00 -1.19521805E+00 +1.38948505E+00 
Cl +2.33345561E+00 -1.86167590E-01 +1.10461169E+00 
C  -3.47247550E-01 +1.79063840E+00 +1.28206247E+00 
H  -3.58057937E-01 +2.12969472E+00 +2.33388705E+00 
H  -5.85739809E-01 +2.56747575E+00 +5.45381130E-01 
C  +1.12787568E+00 +1.29370642E+00 -2.19051338E+00 
C  -1.85695450E+00 +5.76760663E-01 -1.99097146E+00 
H  -2.60162971E+00 -1.15549589E-01 -1.59639568E+00 
H  -1.82706114E+00 +5.24386184E-01 -3.08249476E+00 
H  -2.10999923E+00 +1.59092634E+00 -1.67634468E+00 
H  +9.32066521E-01 +2.32165533E+00 -1.87978426E+00 
H  +9.88494963E-01 +1.20046787E+00 -3.27076108E+00 
H  +2.14792175E+00 +1.02539635E+00 -1.91301962E+00 
H  -4.60356797E-01 -2.37841810E+00 -1.67677386E+00 
H  +1.26932374E+00 -1.96427535E+00 -1.78980654E+00 
H  +1.71908204E-01 -1.58734967E+00 -3.15373167E+00 
8
CO OLYP_def2TZVPP
C  +1.04975006E-01 +5.00000000E-10 +1.56142032E+00 
Ru +8.24262722E-02 +0.00000000E+00 -2.07424993E-01 
Cl -6.44312162E-01 -2.10840511E+00 -5.86692272E-01 
C  +1.88625241E+00 +0.00000000E+00 -3.23017087E-01 
Cl -6.44312162E-01 +2.10840511E+00 -5.86692273E-01 
H  +2.28113611E+00 -1.00000000E-10 -1.35022099E+00 
H  +2.61330527E+00 +1.00000000E-10 +4.90993561E-01 
O  +1.40529251E-01 -6.00000000E-10 +2.72083373E+00 
15
H3 OLYP_def2TZVPP
N  +8.35320195E-02 -2.74772638E-02 +1.11756758E+00 
Ru +8.98320153E-02 -4.80194090E-02 -8.53645442E-01 
H  -4.83345157E-01 -1.14130511E+00 +4.01869887E+00 
Cl -4.67071395E-01 -2.26866995E+00 -1.10971833E+00 
Cl -8.12692274E-01 +2.04200273E+00 -1.08814112E+00 
C  +1.86810832E+00 +8.59797293E-02 -9.92509587E-01 
H  +2.57086356E+00 +1.19403499E-01 -1.49067412E-01 
H  +2.31762465E+00 +1.29373126E-01 -1.99945967E+00 
C  +5.13458842E-01 +1.01618675E+00 +1.92359553E+00 
C  -3.57683891E-01 -9.93081003E-01 +1.93017609E+00 
N  -2.21096621E-01 -5.93302432E-01 +3.21443594E+00 
H  -7.50437895E-01 -1.94518559E+00 +1.61326554E+00 
H  +8.93034827E-01 +1.93173345E+00 +1.50194170E+00 
H  +5.28474785E-01 +1.19897177E+00 +4.15144793E+00 
C  +3.28398217E-01 +6.67389703E-01 +3.23421238E+00 
22
NC1 OLYP_def2TZVPP
C  +3.90917441E-01 +9.93308204E-02 +8.90570130E-02 
Ru +2.16903800E+00 -1.57686717E-01 +7.16912318E-02 
Cl +2.18717727E+00 -2.34501097E+00 -5.54553722E-01 
C  +2.32051388E+00 -8.62734545E-02 +1.86593827E+00 
Cl +2.80688417E+00 +1.85414167E+00 -7.64511407E-01 
H  +3.33952258E+00 -2.12544462E-01 +2.26441002E+00 
H  +1.52161793E+00 +6.86388951E-02 +2.59490703E+00 
N  -7.77045564E-01 +3.19227848E-01 +1.12870954E-01 
C  -2.14770247E+00 +2.04670759E-01 +7.24865077E-02 
C  -4.96023122E+00 -1.32536990E-02 -5.28082270E-03 
C  -2.94846256E+00 +1.34474216E+00 +2.35014769E-01 
C  -2.75323892E+00 -1.04798668E+00 -1.27675962E-01 
C  -4.13967230E+00 -1.14175633E+00 -1.64019604E-01 
C  -4.33454835E+00 +1.22545886E+00 +1.96442139E-01 
H  -2.47667382E+00 +2.31025366E+00 +3.90706632E-01 
H  -2.13150570E+00 -1.92936045E+00 -2.52009468E-01 
H  -4.59362885E+00 -2.11818784E+00 -3.18848398E-01 
H  -4.94141318E+00 +2.11859442E+00 +3.26235793E-01 
C  -6.46158893E+00 -1.29934983E-01 -7.64721269E-02 
H  -6.81560695E+00 -1.05226038E+00 +3.94811669E-01 
H  -6.80382619E+00 -1.49088318E-01 -1.11948753E+00 
H  -6.95522623E+00 +7.13885186E-01 +4.13487024E-01 
10
P16 OLYP_def2TZVPP
P  -1.31230334E-01 -1.16677813E-01 -1.34727403E+00 
Ru -5.69794227E-02 +7.96804380E-03 +7.25863677E-01 
Cl +2.15277793E+00 -4.09038034E-01 +1.02932622E+00 
C  -9.65241671E-01 -1.53327169E+00 +9.84005707E-01 
Cl -1.49170935E+00 +1.73938832E+00 +1.03055632E+00 
H  -1.11248935E+00 -1.78362003E+00 +2.04724516E+00 
H  -1.38166255E+00 -2.23973566E+00 +2.62037619E-01 
F  +5.10493101E-01 -1.36111089E+00 -2.05451908E+00 
F  +5.47632447E-01 +1.03007894E+00 -2.17027626E+00 
F  -1.53109080E+00 -1.52081180E-01 -2.05416533E+00 
37
P4 OLYP_def2TZVPP
P  -6.38786944E-01 -1.78108725E-01 +4.04972875E-01 
Ru +1.22506853E+00 +6.81421035E-02 -7.82006819E-01 
Cl +2.91251293E-01 -5.13770904E-01 -2.79645707E+00 
C  +2.14973139E+00 -1.32472530E+00 -1.23502674E-01 
Cl +2.24062044E+00 +1.94558191E+00 +3.74226155E-02 
H  +3.13065695E+00 -1.51002297E+00 -5.96306899E-01 
H  +1.89081416E+00 -2.01007070E+00 +6.88936120E-01 
C  -4.47376530E-01 -3.44914514E-01 +2.29280006E+00 
C  -1.63140879E+00 -1.73015858E+00 -1.00908375E-01 
C  -1.71603964E+00 +1.31626429E+00 -9.80618180E-02 
C  -3.24668434E+00 +1.16834571E+00 -1.05283768E-01 
H  -1.41343792E+00 +1.39147972E+00 -1.15038016E+00 
C  -1.30866365E+00 +2.63143314E+00 +5.87084776E-01 
C  -2.85655273E+00 -2.10941387E+00 +7.51686194E-01 
C  -7.61687454E-01 -2.98536498E+00 -2.80630405E-01 
H  -1.97650707E+00 -1.43799578E+00 -1.09926338E+00 
C  -1.67178224E+00 +4.88814025E-02 +3.14181866E+00 
C  +8.12869626E-01 +3.05355891E-01 +2.88212253E+00 
H  -3.20878874E-01 -1.43253564E+00 +2.38157567E+00 
H  -3.67090973E+00 +2.07145112E+00 -5.60029041E-01 
H  -3.66927134E+00 +1.08844452E+00 +8.99269543E-01 
H  -3.59187144E+00 +3.22157331E-01 -7.01315690E-01 
H  -1.73619738E+00 +3.46743848E+00 +2.14369899E-02 
H  -2.29290282E-01 +2.77670294E+00 +6.18422471E-01 
H  -1.70056197E+00 +2.70011446E+00 +1.60460333E+00 
H  -3.40753027E+00 -2.89887149E+00 +2.26666193E-01 
H  -3.55582798E+00 -1.29354504E+00 +9.24144259E-01 
H  -2.56404680E+00 -2.52215547E+00 +1.72121056E+00 
H  -1.39032356E+00 -3.79050916E+00 -6.78330392E-01 
H  -3.51978847E-01 -3.34254692E+00 +6.70132994E-01 
H  +5.71460526E-02 -2.82886444E+00 -9.79366350E-01 
H  -2.61530017E+00 -3.55576774E-01 +2.78068310E+00 
H  -1.77244627E+00 +1.13315714E+00 +3.21933358E+00 
H  -1.52519942E+00 -3.30601079E-01 +4.16016125E+00 
H  +7.65886371E-01 +1.39554899E+00 +2.84518830E+00 
H  +1.72351950E+00 -7.02701900E-04 +2.37001103E+00 
H  +8.98497305E-01 +1.13558938E-02 +3.93525973E+00 
40
P8 OLYP_def2TZVPP
P  +2.03655010E-01 -1.95533380E-03 +7.84688427E-02 
Ru -1.90181545E+00 -5.95788463E-01 -7.12547178E-02 
Cl -2.81646033E+00 +8.43008072E-01 +1.44918855E+00 
C  -1.70351748E+00 -2.20872045E+00 +7.01731291E-01 
Cl -2.10443967E+00 -9.26048216E-01 -2.32615762E+00 
H  -7.90387533E-01 -2.69718015E+00 +1.05547551E+00 
H  -2.63106767E+00 -2.79666917E+00 +8.14740950E-01 
C  +7.73950096E-01 +6.29707938E-01 +1.72384232E+00 
C  +5.53747918E-01 +1.38964043E+00 -1.08197671E+00 
C  +1.43735235E+00 -1.32265091E+00 -3.30523459E-01 
C  +1.67172981E+00 +1.50888343E+00 +4.24054323E+00 
C  +1.66441287E+00 +1.70957679E+00 +1.82852667E+00 
C  +3.37333425E-01 +4.64003800E-04 +2.89944575E+00 
C  +7.86427238E-01 +4.33831765E-01 +4.14595736E+00 
C  +2.10717559E+00 +2.14575017E+00 +3.07868187E+00 
H  +2.01629158E+00 +2.21845656E+00 +9.37913538E-01 
H  -3.71010025E-01 -8.18643272E-01 +2.84635122E+00 
H  +4.31811855E-01 -6.33049922E-02 +5.04560893E+00 
H  +2.79262579E+00 +2.98782188E+00 +3.13965998E+00 
H  +2.01359337E+00 +1.85241660E+00 +5.21394599E+00 
C  +3.28636018E+00 -3.33431630E+00 -1.00468159E+00 
C  +2.59654922E+00 -1.51628349E+00 +4.37777224E-01 
C  +1.21485103E+00 -2.15785737E+00 -1.43839194E+00 
C  +2.13618711E+00 -3.14941487E+00 -1.77392681E+00 
C  +3.51170422E+00 -2.51595793E+00 +1.01772830E-01 
H  +2.79352757E+00 -8.92912864E-01 +1.30195506E+00 
H  +3.19638071E-01 -2.03625358E+00 -2.03798395E+00 
H  +1.94683419E+00 -3.78368893E+00 -2.63666486E+00 
H  +4.40165059E+00 -2.65219991E+00 +7.11740586E-01 
H  +3.99904353E+00 -4.11394380E+00 -1.26314080E+00 
C  +9.61010556E-01 +3.54165064E+00 -2.84203459E+00 
C  -2.58753856E-01 +2.53472693E+00 -1.01083406E+00 
C  +1.56994312E+00 +1.33746722E+00 -2.04642989E+00 
C  +1.76967137E+00 +2.40827858E+00 -2.92004881E+00 
C  -5.20744130E-02 +3.60192011E+00 -1.88285294E+00 
H  -1.05416268E+00 +2.59612960E+00 -2.74258857E-01 
H  +2.20997419E+00 +4.65860362E-01 -2.12354805E+00 
H  +2.56089029E+00 +2.35098010E+00 -3.66385054E+00 
H  -6.89983061E-01 +4.47978286E+00 -1.81473582E+00 
H  +1.11603005E+00 +4.37223596E+00 -3.52643169E+00 
79
9 OLYP_SMDbenzene
C  +3.45731809E+00 +2.47353856E+00 -1.69458514E+00 
C  +4.49013739E+00 +2.30282738E+00 -7.47726167E-01 
C  +4.11610004E+00 +1.83597775E+00 +5.24642689E-01 
C  +2.77142724E+00 +1.56036143E+00 +8.86117594E-01 
C  +1.74077338E+00 +1.74011355E+00 -9.12405511E-02 
C  +2.10564053E+00 +2.19141375E+00 -1.40426928E+00 
N  +3.10822960E-01 +1.49480328E+00 +2.04483440E-01 
C  -3.06954965E-01 +2.46921978E-01 +7.23720489E-02 
N  -1.67172377E+00 +4.34089283E-01 -6.36129075E-02 
C  -2.08501675E+00 +1.91066276E+00 +3.80513455E-02 
C  -7.03400933E-01 +2.63456211E+00 +3.12215789E-01 
Ru +7.86187093E-01 -1.39531357E+00 +2.34791748E-01 
C  -2.83892678E-01 -2.81550935E+00 -1.15212753E-01 
C  -2.67289417E+00 -6.34439080E-01 -8.39538046E-02 
C  -2.92751254E+00 -1.37910172E+00 -1.27829327E+00 
C  -3.98844865E+00 -2.32065653E+00 -1.28151797E+00 
C  -4.79229531E+00 -2.57063126E+00 -1.51499813E-01 
C  -4.47713747E+00 -1.86682897E+00 +1.03254255E+00 
C  -3.43648647E+00 -9.12566781E-01 +1.09618232E+00 
C  -3.01834712E+00 +2.47470010E+00 -1.15098422E+00 
C  -3.24819653E+00 +4.01194824E+00 -1.01301464E+00 
C  -5.99547644E-01 +3.49099811E+00 +1.67101772E+00 
C  -1.74345239E+00 +4.54448426E+00 +1.79064888E+00 
C  -3.17895544E+00 -2.45174293E-01 +2.43548061E+00 
C  +1.11306071E+00 +2.36288578E+00 -2.53654653E+00 
Cl +1.96243780E+00 -1.37621361E+00 -1.93011305E+00 
Cl +5.50204989E-01 -1.71242761E+00 +2.69138136E+00 
C  -4.44222764E+00 +1.83843121E+00 -1.05635944E+00 
C  -2.45190791E+00 +2.25677203E+00 -2.57923659E+00 
C  +7.20413654E-01 +4.32290748E+00 +1.66028512E+00 
C  -6.80915420E-01 +2.61850194E+00 +2.95312580E+00 
H  -1.37172524E+00 -2.88367123E+00 -1.83015436E-01 
H  +2.71539669E-01 -3.77842130E+00 -1.84830044E-01 
H  -2.70168577E+00 +1.99500541E+00 +9.40144104E-01 
H  -4.90618747E-01 +3.33631690E+00 -5.02793583E-01 
C  -2.10897278E+00 -1.28733358E+00 -2.55749975E+00 
H  -5.04821733E+00 -2.07035107E+00 +1.94069721E+00 
H  -4.17460543E+00 -2.87821825E+00 -2.20170769E+00 
C  -5.93575115E+00 -3.56947626E+00 -1.89785146E-01 
C  +2.56488297E+00 +1.13362601E+00 +2.32935419E+00 
H  +4.88696062E+00 +1.68225660E+00 +1.28228290E+00 
H  +3.71021385E+00 +2.80628693E+00 -2.70319646E+00 
C  +5.93981131E+00 +2.57575142E+00 -1.10616982E+00 
H  +1.62575416E+00 +2.29008922E+00 -3.50466337E+00 
H  +6.25161509E-01 +3.34968743E+00 -2.50429625E+00 
H  +3.35204698E-01 +1.59808428E+00 -2.51813838E+00 
H  -3.51299618E+00 -8.98818578E-01 +3.25275890E+00 
H  -3.73664275E+00 +7.00165496E-01 +2.53630085E+00 
H  -2.11879415E+00 -3.76275000E-02 +2.59521363E+00 
H  -2.71131243E-02 +1.74741686E+00 +2.91806627E+00 
H  -1.71183138E+00 +5.29805977E+00 +9.94031845E-01 
H  -1.70428549E+00 +2.26752703E+00 +3.13645117E+00 
H  -3.88476934E-01 +3.22060993E+00 +3.82697122E+00 
H  -1.61865871E+00 +5.07629549E+00 +2.74627260E+00 
H  +7.21587044E-01 +5.02043368E+00 +2.51183731E+00 
H  -2.74151055E+00 +4.09140874E+00 +1.80715276E+00 
H  +8.03927826E-01 +4.92713733E+00 +7.43044107E-01 
H  +1.62009534E+00 +3.71139809E+00 +1.73797708E+00 
H  -3.81033393E+00 +4.27776736E+00 -1.09836231E-01 
H  -3.84496220E+00 +4.34568999E+00 -1.87549010E+00 
H  -2.31523786E+00 +4.58725195E+00 -1.02852074E+00 
H  -4.85143163E+00 +1.90882952E+00 -3.69891475E-02 
H  -4.46727574E+00 +7.89279057E-01 -1.36013113E+00 
H  -5.12796229E+00 +2.38762457E+00 -1.71969734E+00 
H  -2.07778447E+00 +1.24664202E+00 -2.73738178E+00 
H  -1.64397713E+00 +2.96131731E+00 -2.80687706E+00 
H  -3.24921293E+00 +2.43606341E+00 -3.31679078E+00 
H  -5.96449026E+00 -4.11975566E+00 -1.14042218E+00 
H  -5.85321733E+00 -4.30707904E+00 +6.24343786E-01 
H  -6.90910141E+00 -3.06546500E+00 -6.73261207E-02 
H  -1.80704208E+00 -2.29540335E+00 -2.87962734E+00 
H  -2.70498932E+00 -8.60492601E-01 -3.37923433E+00 
H  -1.19451103E+00 -7.04623813E-01 -2.44811110E+00 
H  +3.36287148E+00 +4.43542385E-01 +2.63856440E+00 
H  +2.61985152E+00 +2.00405270E+00 +3.00284624E+00 
H  +1.62000230E+00 +6.27097340E-01 +2.50983201E+00 
H  +6.32601173E+00 +1.80716648E+00 -1.79676945E+00 
H  +6.05635625E+00 +3.54811306E+00 -1.61026504E+00 
H  +6.58627298E+00 +2.57560527E+00 -2.17449683E-01 
55
A12 OLYP_SMDbenzene
C  +3.22864300E-02 -3.22820959E-02 +4.13890891E-01 
Ru +2.17191680E-03 -8.04759817E-02 -1.54712448E+00 
H  -7.16085865E+00 -1.10295568E+00 -5.54457309E-01 
Cl -3.10651679E-01 -2.48353667E+00 -1.85367199E+00 
Cl -4.85328776E-01 +2.28156723E+00 -2.00647275E+00 
C  +1.76691240E+00 -2.20175759E-02 -1.97240762E+00 
H  +1.98328560E+00 -5.31931988E-02 -3.06319816E+00 
H  +2.63778840E+00 +4.49397441E-02 -1.31460103E+00 
N  +1.07245404E+00 +9.35546630E-03 +1.32850652E+00 
N  -1.15450161E+00 -5.33211710E-02 +1.14487530E+00 
C  +2.50905001E+00 +6.83841889E-02 +1.13715588E+00 
C  +5.97683304E-01 -1.04248200E-04 +2.74981382E+00 
C  -9.38312788E-01 -2.29840559E-02 +2.62018958E+00 
C  -2.52002791E+00 -8.98458947E-02 +6.44191267E-01 
H  +9.63284893E-01 +8.92739061E-01 +3.27481881E+00 
H  +9.88121500E-01 -8.85060864E-01 +3.27068134E+00 
H  -1.38563278E+00 -9.11071050E-01 +3.08733243E+00 
H  -1.41028965E+00 +8.69108289E-01 +3.05496160E+00 
C  +5.34868688E+00 +1.91500224E-01 +9.72179397E-01 
C  +3.15698442E+00 +1.33997034E+00 +1.09430684E+00 
C  +3.26399278E+00 -1.14070765E+00 +1.11108893E+00 
C  +4.67503553E+00 -1.04974325E+00 +1.02425552E+00 
C  +4.56804096E+00 +1.37136965E+00 +1.00958852E+00 
C  +2.38264998E+00 +2.64701127E+00 +1.09490787E+00 
C  +2.60582010E+00 -2.50945676E+00 +1.13393528E+00 
H  +5.25648805E+00 -1.97263117E+00 +9.95542431E-01 
H  +5.06731747E+00 +2.34150476E+00 +9.69830411E-01 
C  +6.86398819E+00 +2.65890370E-01 +8.91062179E-01 
C  -5.21190189E+00 -1.60975066E-01 -2.90317967E-01 
C  -3.23329270E+00 +1.13292855E+00 +4.48666262E-01 
C  -3.18215392E+00 -1.34666025E+00 +4.90480032E-01 
C  -4.51116339E+00 -1.35184494E+00 +4.59854580E-03 
C  -4.56107892E+00 +1.06712309E+00 -3.51109961E-02 
C  -2.66352483E+00 +2.49278657E+00 +8.15895501E-01 
C  -2.55897556E+00 -2.66922753E+00 +9.04450101E-01 
H  -5.00852452E+00 -2.31326684E+00 -1.37769550E-01 
H  -5.09762451E+00 +2.00190491E+00 -2.09020992E-01 
C  -6.61687138E+00 -1.99143688E-01 -8.65511879E-01 
H  +1.89878538E+00 +2.82165330E+00 +1.22507602E-01 
H  +3.05285194E+00 +3.49527215E+00 +1.28921481E+00 
H  +1.58650183E+00 +2.66857387E+00 +1.85170073E+00 
H  +1.87088369E+00 -2.61095742E+00 +1.94509536E+00 
H  +3.35701675E+00 -3.29984971E+00 +1.26472954E+00 
H  +2.07031242E+00 -2.71040785E+00 +1.94981235E-01 
H  +7.31491222E+00 -7.28710180E-01 +7.71140990E-01 
H  +7.29068500E+00 +7.18168550E-01 +1.80188131E+00 
H  +7.19054363E+00 +8.87761764E-01 +4.22707927E-02 
H  -2.90403646E+00 -2.94741239E+00 +1.91594229E+00 
H  -1.46702442E+00 -2.64349479E+00 +9.11200082E-01 
H  -2.86466353E+00 -3.47674363E+00 +2.26049941E-01 
H  -3.01849393E+00 +3.26706167E+00 +1.23114911E-01 
H  -1.57154900E+00 +2.51616274E+00 +8.01690540E-01 
H  -3.00133683E+00 +2.78210046E+00 +1.82678284E+00 
H  -6.58760179E+00 -2.00985138E-01 -1.96878727E+00 
H  -7.20711427E+00 +6.77028510E-01 -5.59256242E-01 
53
A13 OLYP_SMDbenzene
Ru -1.80609736E-01 +3.14602199E-02 +1.55681113E+00 
C  +1.51650228E+00 -7.33603129E-02 +2.19063613E+00 
H  +2.46183031E+00 -1.43831638E-01 +1.64431828E+00 
H  +1.59428702E+00 -6.67964807E-02 +3.30032888E+00 
C  +7.68903659E-02 +1.28463822E-02 -3.89027928E-01 
H  -7.20777937E+00 +8.60053674E-01 -4.60948912E-01 
Cl -4.98994482E-01 +2.43348280E+00 +1.84721321E+00 
Cl -7.96813943E-01 -2.32138934E+00 +1.88006779E+00 
N  +1.21279259E+00 +1.31068091E-02 -1.21670557E+00 
N  -9.96725673E-01 +1.11724063E-02 -1.31042374E+00 
C  +2.62769947E+00 +1.02031491E-02 -8.63438976E-01 
C  +8.42625037E-01 +1.21622822E-02 -2.57936135E+00 
C  -5.23393252E-01 +1.21289985E-02 -2.63483652E+00 
C  -2.42899836E+00 +1.43824900E-03 -1.01547938E+00 
H  -7.19819678E+00 -9.20461659E-01 -4.85404901E-01 
H  +1.58278917E+00 +1.06756516E-02 -3.36711160E+00 
H  -1.19587959E+00 +1.14445362E-02 -3.48113893E+00 
H  -6.80548056E+00 -4.84438683E-02 +1.00689897E+00 
C  +5.41623905E+00 +2.98430890E-03 -3.49280107E-01 
C  +3.31741714E+00 +1.25295531E+00 -7.63592310E-01 
C  +3.30506503E+00 -1.23444947E+00 -7.37506698E-01 
C  +4.69704598E+00 -1.20700460E+00 -4.75637347E-01 
C  +4.70610162E+00 +1.21810043E+00 -5.01566847E-01 
C  +2.61178440E+00 +2.58858049E+00 -9.17761555E-01 
C  +2.58741444E+00 -2.56781758E+00 -8.53619548E-01 
H  +5.22533064E+00 -2.15566458E+00 -3.70625248E-01 
H  +5.24441275E+00 +2.16390421E+00 -4.17408333E-01 
C  +6.90923662E+00 +9.54697480E-03 -6.94353097E-02 
C  -5.21258221E+00 -1.96971000E-02 -4.65935710E-01 
C  -3.11868265E+00 -1.24496752E+00 -9.65716296E-01 
C  -3.12771617E+00 +1.23988303E+00 -9.15947944E-01 
C  -4.51073365E+00 +1.19759123E+00 -6.20443320E-01 
C  -4.50203060E+00 -1.22440095E+00 -6.70734987E-01 
C  -2.45349372E+00 -2.56914028E+00 -1.29757891E+00 
C  -2.47394587E+00 +2.57995608E+00 -1.20346335E+00 
H  -5.04909359E+00 +2.14138193E+00 -5.18944131E-01 
H  -5.03314246E+00 -2.17542749E+00 -6.05476259E-01 
C  -6.68357669E+00 -3.27102126E-02 -8.98634367E-02 
H  +2.03167018E+00 +2.64632987E+00 -1.85062107E+00 
H  +3.33815461E+00 +3.41187410E+00 -9.24704145E-01 
H  +1.90892937E+00 +2.76958661E+00 -9.24794838E-02 
H  +1.91358591E+00 -2.73762263E+00 -1.11265300E-03 
H  +3.30853547E+00 -3.39539600E+00 -8.76879960E-01 
H  +1.97315268E+00 -2.63243558E+00 -1.76350397E+00 
H  +7.31173249E+00 -1.00828755E+00 +2.33882824E-02 
H  +7.13800150E+00 +5.46976666E-01 +8.65202948E-01 
H  +7.46464624E+00 +5.17977680E-01 -8.74459237E-01 
H  -2.45769479E+00 +2.76985848E+00 -2.29082404E+00 
H  -1.44535326E+00 +2.64099623E+00 -8.39174466E-01 
H  -3.04015624E+00 +3.39734224E+00 -7.37883916E-01 
H  -3.00947409E+00 -3.40542149E+00 -8.53997034E-01 
H  -1.42314079E+00 -2.62950282E+00 -9.37746139E-01 
H  -2.43938382E+00 -2.72677189E+00 -2.39006409E+00 
73
A15 OLYP_SMDbenzene
Ru +1.39736744E-01 -6.20544563E-01 +1.76307570E+00 
C  -1.51173112E+00 -3.20754681E-01 +2.45590767E+00 
H  -2.39954775E+00 +8.28331826E-02 +1.96115270E+00 
H  -1.62758498E+00 -5.90050303E-01 +3.52848770E+00 
C  -5.97148139E-02 -1.21467966E-01 -1.14831971E-01 
C  -2.51861140E+00 +3.79202397E+00 -1.20286291E+00 
Cl -3.30874001E-02 -3.01831528E+00 +1.36214444E+00 
Cl +1.28986459E+00 +1.27854967E+00 +2.77451027E+00 
N  +1.04755943E+00 -7.71919357E-02 -9.75746133E-01 
N  -1.19513315E+00 +5.45841377E-02 -9.03662439E-01 
C  +2.46440074E+00 +1.36992898E-01 -6.73007760E-01 
C  +6.22678334E-01 -1.44938681E-01 -2.40788582E+00 
C  -8.44063791E-01 +2.96424336E-01 -2.34180521E+00 
C  -2.60171173E+00 +2.14455894E-01 -5.51196265E-01 
H  +7.22959549E-01 -1.17537664E+00 -2.77949527E+00 
H  +1.23831833E+00 +5.12930346E-01 -3.02779870E+00 
H  -9.79754895E-01 +1.35960546E+00 -2.58894332E+00 
H  -1.48965602E+00 -2.97632667E-01 -2.99594083E+00 
C  +5.20620528E+00 +6.01517857E-01 -1.66225627E-01 
C  +3.35705072E+00 -9.78771988E-01 -5.49592588E-01 
C  +2.96116419E+00 +1.48605444E+00 -6.44508959E-01 
C  +4.33539673E+00 +1.68398033E+00 -3.72648615E-01 
C  +4.72177327E+00 -7.11335623E-01 -2.76796252E-01 
C  +2.93134045E+00 -2.43658283E+00 -7.96485809E-01 
C  +2.10222025E+00 +2.71944239E+00 -9.84164597E-01 
H  +4.72960306E+00 +2.69814689E+00 -3.24433809E-01 
H  +5.41500493E+00 -1.54265398E+00 -1.59768378E-01 
C  -3.51068708E+00 -3.42015977E+00 -2.20057946E-01 
C  -5.36223556E+00 +5.80377525E-01 -7.13141340E-02 
C  -3.08879266E+00 +1.51600803E+00 -1.90324839E-01 
C  -3.49657252E+00 -8.94650205E-01 -7.11057231E-01 
C  -4.87361187E+00 -6.79311457E-01 -4.56162080E-01 
C  -4.47619897E+00 +1.66379368E+00 +5.28694807E-02 
C  -2.19020432E+00 +2.76163699E+00 -8.25418491E-02 
C  -3.04486922E+00 -2.28944178E+00 -1.17833354E+00 
H  -5.57232954E+00 -1.50797669E+00 -5.63781674E-01 
H  -4.86722122E+00 +2.64047958E+00 +3.35748115E-01 
H  -6.42773131E+00 +7.19320654E-01 +1.20842856E-01 
C  +3.35036593E+00 -2.88743263E+00 -2.22911388E+00 
H  +1.83891240E+00 -2.49242689E+00 -7.37922525E-01 
C  +3.49287803E+00 -3.43383807E+00 +2.52569757E-01 
C  +2.21362560E+00 +3.86807668E+00 +5.45860164E-02 
H  +1.05160383E+00 +2.40922779E+00 -1.00330869E+00 
C  +2.45646552E+00 +3.25879667E+00 -2.40414248E+00 
H  -1.15024199E+00 +2.44787979E+00 -2.20267666E-01 
C  -2.26817058E+00 +3.44175612E+00 +1.31293988E+00 
H  +6.26004838E+00 +7.80170059E-01 +5.53071576E-02 
H  -1.94879978E+00 -2.30979787E+00 -1.18463935E+00 
C  -3.53389707E+00 -2.58532754E+00 -2.62733460E+00 
H  +4.44555005E+00 -2.90520016E+00 -2.33867370E+00 
H  +2.95045596E+00 -2.21999573E+00 -3.00671102E+00 
H  +2.97555702E+00 -3.90386298E+00 -2.42996358E+00 
H  +4.58140318E+00 -3.56564167E+00 +1.60468471E-01 
H  +3.02924618E+00 -4.42164919E+00 +1.10486001E-01 
H  +3.27245543E+00 -3.11010536E+00 +1.27869109E+00 
H  +3.21913041E+00 +4.31346663E+00 +7.30656526E-02 
H  +1.97695395E+00 +3.51463367E+00 +1.06495254E+00 
H  +1.50652391E+00 +4.67308920E+00 -2.03450121E-01 
H  +3.48474021E+00 +3.64905438E+00 -2.43643577E+00 
H  +1.77809764E+00 +4.08283768E+00 -2.67829102E+00 
H  +2.37512661E+00 +2.48237390E+00 -3.17928524E+00 
H  -2.01601940E+00 +2.73970131E+00 +2.11881345E+00 
H  -3.26760182E+00 +3.85395047E+00 +1.51654479E+00 
H  -1.54884016E+00 +4.27380455E+00 +1.36366599E+00 
H  -2.45573743E+00 +3.34319140E+00 -2.20584979E+00 
H  -1.80901346E+00 +4.63379994E+00 -1.16364165E+00 
H  -3.53168166E+00 +4.20571237E+00 -1.08855314E+00 
H  -4.63184790E+00 -2.64200328E+00 -2.67823398E+00 
H  -3.13324052E+00 -3.55228917E+00 -2.97085216E+00 
H  -3.20974815E+00 -1.81369227E+00 -3.34151008E+00 
H  -3.19712150E+00 -3.22317151E+00 +8.13213570E-01 
H  -3.06087894E+00 -4.37710032E+00 -5.26383682E-01 
H  -4.60342516E+00 -3.54888920E+00 -2.32704612E-01 
37
A37 OLYP_SMDbenzene
Ru -1.85589164E-01 -1.08600430E+00 +9.68264709E-01 
C  +1.38836684E+00 -1.07507797E+00 +1.87906439E+00 
H  +1.58775034E+00 -1.96491838E+00 +2.51177028E+00 
H  +2.12529542E+00 -2.64582693E-01 +1.94212890E+00 
C  +8.15913201E-02 +5.21104376E-01 -7.36071415E-02 
H  -6.14827695E+00 -2.08539092E-01 -8.11514625E-01 
Cl -1.53447211E+00 +5.85519610E-03 +2.68569808E+00 
Cl +1.86928141E-01 -2.77821573E+00 -7.48287941E-01 
N  +1.23906428E+00 +1.24107652E+00 -3.77851058E-01 
N  -9.88658881E-01 +1.27064694E+00 -5.55975243E-01 
C  +2.60331538E+00 +8.11116117E-01 -3.83113927E-01 
C  +9.16830729E-01 +2.64140377E+00 -8.04181611E-01 
C  -5.57920627E-01 +2.53549823E+00 -1.22531399E+00 
C  -2.36070457E+00 +8.59547553E-01 -6.07952989E-01 
H  +1.57025455E+00 +2.94885471E+00 -1.62832743E+00 
H  +1.04753763E+00 +3.33469742E+00 +4.02199629E-02 
H  -1.14645812E+00 +3.38980322E+00 -8.73738806E-01 
H  -6.83693914E-01 +2.43816796E+00 -2.31483608E+00 
C  +5.36048068E+00 +6.90594161E-02 -5.08602672E-01 
C  +2.98034464E+00 -3.97243304E-01 -1.01949735E+00 
C  +3.59328217E+00 +1.65646335E+00 +1.81666243E-01 
C  +4.93394772E+00 +1.25988094E+00 +9.57696669E-02 
C  +4.34074369E+00 -7.29767656E-01 -1.04927078E+00 
H  +2.24603624E+00 -1.05723985E+00 -1.47004644E+00 
H  +3.33785151E+00 +2.58186598E+00 +6.92551576E-01 
F  +5.90977299E+00 +2.10295265E+00 +6.61232071E-01 
F  +4.71508997E+00 -1.92751704E+00 -1.68323395E+00 
H  +6.40926652E+00 -2.14275947E-01 -5.60340034E-01 
C  -5.10299617E+00 +8.75768277E-02 -7.59529161E-01 
C  -2.70528667E+00 -4.16598661E-01 -1.11453803E+00 
C  -3.37103408E+00 +1.76176535E+00 -1.96567632E-01 
C  -4.70440558E+00 +1.34836006E+00 -2.89598258E-01 
C  -4.06360091E+00 -7.63686157E-01 -1.15793866E+00 
H  -3.13333781E+00 +2.73343490E+00 +2.28685056E-01 
H  -1.95670312E+00 -1.10906361E+00 -1.48969290E+00 
F  -5.70598728E+00 +2.24274710E+00 +1.30086216E-01 
F  -4.40572477E+00 -2.03244820E+00 -1.65678044E+00 
19
As2 OLYP_SMDbenzene
As -1.20827293E-01 +6.84525406E-02 -1.27328394E+00 
Ru +3.20531980E-02 +3.44015557E-02 +1.10281602E+00 
C  +3.01666842E-01 -1.68435432E+00 -2.07978310E+00 
Cl -2.13945781E+00 -1.00584725E+00 +1.38526767E+00 
Cl +2.43716953E+00 -2.07713398E-01 +1.09384204E+00 
C  -2.69387668E-01 +1.81532004E+00 +1.33974583E+00 
H  -2.63420853E-01 +2.16201278E+00 +2.39488548E+00 
H  -4.55545056E-01 +2.59575103E+00 +5.83987416E-01 
C  +1.10345486E+00 +1.32175039E+00 -2.18316904E+00 
C  -1.89078607E+00 +5.24208476E-01 -2.02018850E+00 
H  -2.61562854E+00 -2.39845565E-01 -1.71623777E+00 
H  -1.82733822E+00 +5.67081690E-01 -3.11691803E+00 
H  -2.21605912E+00 +1.49687844E+00 -1.62960493E+00 
H  +8.88928576E-01 +2.34892404E+00 -1.86118879E+00 
H  +9.67857771E-01 +1.24289944E+00 -3.27139864E+00 
H  +2.13694121E+00 +1.07197418E+00 -1.91603372E+00 
H  -3.91064778E-01 -2.43874060E+00 -1.68415716E+00 
H  +1.33019174E+00 -1.96306617E+00 -1.81792664E+00 
H  +1.98651684E-01 -1.62408728E+00 -3.17265418E+00 
8
CO OLYP_SMDbenzene
C  +6.16441240E-03 +3.93060600E-04 +1.53198450E+00 
Ru +2.57525064E-02 +2.15365520E-03 -2.64197937E-01 
Cl -4.60941517E-01 -2.35349503E+00 -5.00787043E-01 
C  +1.85640946E+00 -1.95720580E-03 -3.57500283E-01 
Cl -4.51082553E-01 +2.35993718E+00 -4.96730079E-01 
H  +2.25500794E+00 -1.57137320E-03 -1.38973720E+00 
H  +2.57516557E+00 -4.41294490E-03 +4.71390567E-01 
O  +1.35241744E-02 -1.04733420E-03 +2.72477747E+00 
15
H3 OLYP_SMDbenzene
N  +9.25329184E-02 -6.51119255E-02 +1.11815858E+00 
Ru +4.30749920E-02 -8.69663432E-02 -8.77689767E-01 
H  -5.86330860E-01 -1.08166793E+00 +4.06808081E+00 
Cl -2.38861015E-01 -2.49040543E+00 -1.12083172E+00 
Cl -8.84271168E-01 +2.15059122E+00 -9.68237534E-01 
C  +1.83778502E+00 +1.38622259E-01 -1.05973546E+00 
H  +2.55464988E+00 +1.73080833E-01 -2.21925546E-01 
H  +2.26293111E+00 +2.22464354E-01 -2.08051364E+00 
C  +5.98605355E-01 +9.78122754E-01 +1.91585162E+00 
C  -4.32621993E-01 -9.97412279E-01 +1.95465706E+00 
N  -2.75602618E-01 -5.71759401E-01 +3.24680179E+00 
H  -8.90199159E-01 -1.92620714E+00 +1.65385752E+00 
H  +1.04654344E+00 +1.86022258E+00 +1.48505012E+00 
H  +6.00776028E-01 +1.20693097E+00 +4.15286210E+00 
C  +3.71988066E-01 +6.63495478E-01 +3.24641408E+00 
22
NC1 OLYP_SMDbenzene
C  +4.36717402E-01 -2.44773711E-02 +3.32093660E-02 
Ru +2.26966651E+00 +1.29970446E-01 +5.04382456E-02 
Cl +2.72381080E+00 -2.07446561E+00 -8.16100204E-01 
C  +2.39764022E+00 -9.73288225E-02 +1.85843240E+00 
Cl +2.21345228E+00 +2.52787225E+00 -2.16554954E-01 
H  +3.42477728E+00 -5.59769518E-02 +2.27055529E+00 
H  +1.57559890E+00 -2.68431475E-01 +2.56681338E+00 
N  -7.58430674E-01 -1.05311750E-01 +3.76867980E-02 
C  -2.14568663E+00 -7.25403815E-02 +1.78534306E-02 
C  -4.99044473E+00 +7.22217220E-03 -2.21802297E-02 
C  -2.81936772E+00 +1.17535745E+00 +2.47626857E-02 
C  -2.88706962E+00 -1.28134379E+00 -1.05892051E-02 
C  -4.29141972E+00 -1.22959075E+00 -3.03273978E-02 
C  -4.22590158E+00 +1.20194389E+00 +3.73355350E-03 
H  -2.24371088E+00 +2.10079242E+00 +4.15262721E-02 
H  -2.36188393E+00 -2.23641507E+00 -2.11605936E-02 
H  -4.85318424E+00 -2.16500219E+00 -5.41674438E-02 
H  -4.73362821E+00 +2.16741241E+00 +6.22604160E-03 
C  -6.50725166E+00 +4.19483163E-02 -2.68670632E-02 
H  -6.92322049E+00 -6.25754962E-01 -7.97226514E-01 
H  -6.89147711E+00 +1.05406266E+00 -2.12827646E-01 
H  -6.91368619E+00 -2.94342883E-01 +9.41963800E-01 
10
P16 OLYP_SMDbenzene
P  -5.87339695E-02 -8.45743959E-02 -1.37774842E+00 
Ru +6.80176627E-02 +2.03790809E-02 +8.12815082E-01 
Cl +2.21947078E+00 -1.03684262E+00 +1.05133313E+00 
C  -1.02330675E+00 -1.42113504E+00 +1.09954973E+00 
Cl -1.55832689E+00 +1.80346016E+00 +9.95082089E-01 
H  -1.16829495E+00 -1.62936521E+00 +2.17764545E+00 
H  -1.52843701E+00 -2.08172438E+00 +3.83542933E-01 
F  +1.02807405E+00 -1.02460714E+00 -2.30764211E+00 
F  +5.73179536E-02 +1.34748020E+00 -2.30599129E+00 
F  -1.49528088E+00 -7.11170650E-01 -2.07578659E+00 
37
P4 OLYP_SMDbenzene
P  -6.71010349E-01 -1.79162081E-01 +4.04971296E-01 
Ru +1.29465960E+00 +9.88031265E-02 -8.86195074E-01 
Cl +2.46589131E-01 -7.21179925E-01 -2.92073656E+00 
C  +2.23074121E+00 -1.29587182E+00 -1.83964925E-01 
Cl +2.36721447E+00 +2.04377692E+00 +9.51118356E-02 
H  +3.22213225E+00 -1.50223563E+00 -6.40375312E-01 
H  +1.94291292E+00 -1.95584568E+00 +6.47914381E-01 
C  -4.61456643E-01 -3.71523700E-01 +2.34653780E+00 
C  -1.66227282E+00 -1.78977936E+00 -1.39081770E-01 
C  -1.74305928E+00 +1.38440754E+00 -1.25734058E-01 
C  -3.28040901E+00 +1.22573101E+00 -8.92095716E-02 
H  -1.44903803E+00 +1.46021055E+00 -1.18559987E+00 
C  -1.29513416E+00 +2.68255146E+00 +5.86639062E-01 
C  -2.89671976E+00 -2.15149850E+00 +7.24351193E-01 
C  -7.42931032E-01 -3.02791510E+00 -2.56119811E-01 
H  -1.99508516E+00 -1.51736419E+00 -1.15115490E+00 
C  -1.70010759E+00 +4.93935482E-02 +3.17897633E+00 
C  +8.14783488E-01 +2.88698219E-01 +2.91163773E+00 
H  -3.46463871E-01 -1.46485560E+00 +2.43317810E+00 
H  -3.72489093E+00 +2.14107218E+00 -5.13920439E-01 
H  -3.67132799E+00 +1.11685237E+00 +9.30914174E-01 
H  -3.63343762E+00 +3.85220587E-01 -6.99869508E-01 
H  -1.72142786E+00 +3.54229390E+00 +4.43203780E-02 
H  -2.06695524E-01 +2.80616433E+00 +5.93539450E-01 
H  -1.66190431E+00 +2.73485718E+00 +1.61997873E+00 
H  -3.43669356E+00 -2.96728491E+00 +2.15709559E-01 
H  -3.60582101E+00 -1.32891726E+00 +8.55864796E-01 
H  -2.60814497E+00 -2.52719311E+00 +1.71579489E+00 
H  -1.33514867E+00 -3.86528750E+00 -6.59807820E-01 
H  -3.51372562E-01 -3.34871676E+00 +7.21400034E-01 
H  +9.49072222E-02 -2.85834464E+00 -9.38603770E-01 
H  -2.64178830E+00 -3.71586977E-01 +2.81365792E+00 
H  -1.80423488E+00 +1.14022990E+00 +3.22946370E+00 
H  -1.55913600E+00 -3.11235193E-01 +4.21142943E+00 
H  +7.61119524E-01 +1.38379903E+00 +2.87972095E+00 
H  +1.72026146E+00 -1.42563290E-02 +2.37552019E+00 
H  +9.25890605E-01 -1.26075767E-02 +3.96684145E+00 
40
P8 OLYP_SMDbenzene
P  +2.26229654E-01 +8.25558670E-03 +7.85082863E-02 
Ru -2.02080745E+00 -5.79246664E-01 -1.06052261E-01 
Cl -2.86037945E+00 +9.40005525E-01 +1.58593091E+00 
C  -1.84139774E+00 -2.20817987E+00 +6.94743859E-01 
Cl -2.06849994E+00 -1.05335152E+00 -2.47985546E+00 
H  -9.18671867E-01 -2.68941624E+00 +1.05345122E+00 
H  -2.77503980E+00 -2.79720938E+00 +8.10548435E-01 
C  +7.87196674E-01 +6.35987651E-01 +1.77937936E+00 
C  +5.67689543E-01 +1.43546209E+00 -1.11836671E+00 
C  +1.47569109E+00 -1.35976160E+00 -3.41670774E-01 
C  +1.66518362E+00 +1.50362504E+00 +4.33065055E+00 
C  +1.65451813E+00 +1.74848175E+00 +1.89439782E+00 
C  +3.59251370E-01 -3.73675374E-02 +2.94806641E+00 
C  +8.00188431E-01 +3.93379506E-01 +4.21645446E+00 
C  +2.08856485E+00 +2.17982563E+00 +3.16703735E+00 
H  +1.99308589E+00 +2.28426150E+00 +1.00940049E+00 
H  -3.29512549E-01 -8.77353377E-01 +2.88109966E+00 
H  +4.56837022E-01 -1.29235316E-01 +5.11063096E+00 
H  +2.75286025E+00 +3.04237706E+00 +3.24281284E+00 
H  +1.99779159E+00 +1.84171782E+00 +5.31362823E+00 
C  +3.34036381E+00 -3.38790550E+00 -1.01435464E+00 
C  +2.66679499E+00 -1.51263916E+00 +4.09912641E-01 
C  +1.22279284E+00 -2.22886130E+00 -1.43096477E+00 
C  +2.15391760E+00 -3.23559861E+00 -1.76416835E+00 
C  +3.59272443E+00 -2.52367764E+00 +7.22880977E-02 
H  +2.88354292E+00 -8.58918521E-01 +1.25196804E+00 
H  +3.08932586E-01 -2.12913402E+00 -2.01240482E+00 
H  +1.94590222E+00 -3.89889675E+00 -2.60525403E+00 
H  +4.50560692E+00 -2.63163770E+00 +6.60531267E-01 
H  +4.05613881E+00 -4.17092546E+00 -1.27065765E+00 
C  +9.53671956E-01 +3.58928347E+00 -2.91531884E+00 
C  -2.39221383E-01 +2.59718171E+00 -1.02220433E+00 
C  +1.56487557E+00 +1.35568262E+00 -2.11728954E+00 
C  +1.75557136E+00 +2.43231975E+00 -3.01081872E+00 
C  -4.23134199E-02 +3.66885551E+00 -1.91710959E+00 
H  -1.01445821E+00 +2.67363827E+00 -2.60075783E-01 
H  +2.19006867E+00 +4.70025098E-01 -2.21151718E+00 
H  +2.52588796E+00 +2.35996981E+00 -3.78052300E+00 
H  -6.70358008E-01 +4.55749699E+00 -1.83678760E+00 
H  +1.09907908E+00 +4.41628377E+00 -3.61244683E+00 
79
9 OLYP_SMDbenzene_def2TZVPP
C  +3.38412616E+00 +2.44392752E+00 -1.70550264E+00 
C  +4.41455377E+00 +2.35956647E+00 -7.67582911E-01 
C  +4.06854052E+00 +1.90750378E+00 +5.00727451E-01 
C  +2.75352392E+00 +1.58080956E+00 +8.70886542E-01 
C  +1.71878986E+00 +1.69946214E+00 -8.94940588E-02 
C  +2.06174083E+00 +2.10975431E+00 -1.40635957E+00 
N  +3.11101405E-01 +1.45202638E+00 +2.34070480E-01 
C  -3.11140606E-01 +2.24044251E-01 +1.09762755E-01 
N  -1.65399207E+00 +4.28144751E-01 -6.34306935E-02 
C  -2.05069016E+00 +1.88249805E+00 +3.59596966E-02 
C  -6.75401060E-01 +2.58671581E+00 +3.12458116E-01 
Ru +7.01725293E-01 -1.42651746E+00 +3.74830250E-01 
C  -3.32618982E-01 -2.80675365E+00 -6.86192812E-02 
C  -2.65615895E+00 -6.20996347E-01 -8.47487608E-02 
C  -2.90572807E+00 -1.35620217E+00 -1.26915015E+00 
C  -3.96389463E+00 -2.27823847E+00 -1.28332101E+00 
C  -4.77073374E+00 -2.52320075E+00 -1.74300623E-01 
C  -4.46711276E+00 -1.82509661E+00 +9.97292135E-01 
C  -3.43245575E+00 -8.87549813E-01 +1.07298820E+00 
C  -2.99083230E+00 +2.45741312E+00 -1.13425976E+00 
C  -3.20065969E+00 +3.98246232E+00 -9.97816439E-01 
C  -5.69958085E-01 +3.46643925E+00 +1.64842806E+00 
C  -1.69976586E+00 +4.51385388E+00 +1.75897042E+00 
C  -3.20600445E+00 -2.19250285E-01 +2.40459017E+00 
C  +1.08098334E+00 +2.18137437E+00 -2.54527624E+00 
Cl +2.12924101E+00 -1.44280832E+00 -1.46463051E+00 
Cl +3.69300573E-01 -1.59769897E+00 +2.69928125E+00 
C  -4.40887306E+00 +1.84585450E+00 -1.01904296E+00 
C  -2.46213313E+00 +2.24033831E+00 -2.56228868E+00 
C  +7.37426846E-01 +4.29218193E+00 +1.61804231E+00 
C  -6.45909105E-01 +2.62930173E+00 +2.93798388E+00 
H  -1.37480555E+00 -2.87789747E+00 -3.70574562E-01 
H  +1.97635929E-01 -3.77536514E+00 +3.84545170E-02 
H  -2.65983379E+00 +1.97378094E+00 +9.36579420E-01 
H  -4.49696273E-01 +3.27131934E+00 -5.07394775E-01 
C  -2.08518273E+00 -1.27309005E+00 -2.53521986E+00 
H  -5.04810583E+00 -2.01962785E+00 +1.89698705E+00 
H  -4.14412555E+00 -2.83237360E+00 -2.20273639E+00 
C  -5.90792905E+00 -3.51193854E+00 -2.19710140E-01 
C  +2.58766531E+00 +1.14280642E+00 +2.30481880E+00 
H  +4.84583019E+00 +1.80222818E+00 +1.25511638E+00 
H  +3.61610863E+00 +2.75021689E+00 -2.72407277E+00 
C  +5.83530445E+00 +2.70449885E+00 -1.13350059E+00 
H  +1.58331326E+00 +1.93243633E+00 -3.48435842E+00 
H  +6.71275685E-01 +3.19137986E+00 -2.66370924E+00 
H  +2.52165631E-01 +1.49130897E+00 -2.42609856E+00 
H  -3.52807961E+00 -8.81909777E-01 +3.21275224E+00 
H  -3.79204107E+00 +7.03126544E-01 +2.50042936E+00 
H  -2.15976611E+00 +1.86434369E-02 +2.57733004E+00 
H  +1.85785408E-02 +1.77117835E+00 +2.93778398E+00 
H  -1.68130058E+00 +5.24941558E+00 +9.52892961E-01 
H  -1.65974479E+00 +2.26815047E+00 +3.12313190E+00 
H  -3.73898499E-01 +3.25420828E+00 +3.79556518E+00 
H  -1.55914368E+00 +5.06385070E+00 +2.69559249E+00 
H  +7.47983270E-01 +4.98948981E+00 +2.46268321E+00 
H  -2.69456285E+00 +4.06813360E+00 +1.80627332E+00 
H  +8.07382942E-01 +4.89162272E+00 +7.03230036E-01 
H  +1.63837404E+00 +3.68956237E+00 +1.68500490E+00 
H  -3.73380056E+00 +4.26076619E+00 -8.77239412E-02 
H  -3.81668308E+00 +4.31433926E+00 -1.84022872E+00 
H  -2.26981830E+00 +4.54976495E+00 -1.04714705E+00 
H  -4.81302745E+00 +1.94871092E+00 -6.58491670E-03 
H  -4.45316988E+00 +7.94426508E-01 -1.29413461E+00 
H  -5.08637615E+00 +2.38473583E+00 -1.69021003E+00 
H  -2.14257267E+00 +1.22196865E+00 -2.75417609E+00 
H  -1.63126882E+00 +2.90801058E+00 -2.79285941E+00 
H  -3.25854757E+00 +2.47163830E+00 -3.27815227E+00 
H  -5.95599197E+00 -4.02939668E+00 -1.18200170E+00 
H  -5.80803139E+00 -4.27057932E+00 +5.65798633E-01 
H  -6.87268141E+00 -3.01408459E+00 -5.98006289E-02 
H  -1.75545093E+00 -2.27525853E+00 -2.82950626E+00 
H  -2.68559661E+00 -8.87769818E-01 -3.36706743E+00 
H  -1.19257660E+00 -6.63206283E-01 -2.43718957E+00 
H  +3.36801122E+00 +4.19767104E-01 +2.56354642E+00 
H  +2.70851808E+00 +1.99205600E+00 +2.98813205E+00 
H  +1.63574251E+00 +6.72480805E-01 +2.51739270E+00 
H  +6.23252212E+00 +2.00081742E+00 -1.87609562E+00 
H  +5.90293589E+00 +3.70592773E+00 -1.57518429E+00 
H  +6.49577061E+00 +2.67527013E+00 -2.62205175E-01 
55
A12 OLYP_SMDbenzene_def2TZVPP
C  +3.44568150E-02 +8.40758397E-02 +3.87672190E-01 
Ru +5.07011521E-02 +1.51657619E-01 -1.54755983E+00 
H  -7.10347446E+00 -1.27158381E+00 -2.94406566E-01 
Cl -7.17491388E-01 -1.95882721E+00 -2.14513053E+00 
Cl -2.33942579E-01 +2.45780072E+00 -1.78533004E+00 
C  +1.77988792E+00 -2.17318745E-02 -1.95619386E+00 
H  +1.99675885E+00 +4.47603824E-02 -3.04063520E+00 
H  +2.64625770E+00 -1.91899139E-01 -1.31791987E+00 
N  +1.05653022E+00 +9.46598575E-02 +1.30245383E+00 
N  -1.14219521E+00 +8.83211590E-02 +1.10362946E+00 
C  +2.48353589E+00 +9.45792638E-02 +1.12857207E+00 
C  +5.73026002E-01 +3.33856519E-02 +2.69472090E+00 
C  -9.31158009E-01 +2.31318119E-01 +2.55100108E+00 
C  -2.49367581E+00 -3.27555292E-02 +6.20595239E-01 
H  +1.04355614E+00 +8.15947196E-01 +3.29561345E+00 
H  +8.27180627E-01 -9.33236230E-01 +3.14518030E+00 
H  -1.50794054E+00 -5.17646318E-01 +3.10071152E+00 
H  -1.25523397E+00 +1.22347892E+00 +2.88834611E+00 
C  +5.30243492E+00 +1.01672457E-01 +9.95667708E-01 
C  +3.18030825E+00 +1.32197725E+00 +1.14128828E+00 
C  +3.18444086E+00 -1.13317202E+00 +1.07609046E+00 
C  +4.58151504E+00 -1.09769860E+00 +1.00687141E+00 
C  +4.57962064E+00 +1.29458031E+00 +1.06540400E+00 
C  +2.47445962E+00 +2.65177858E+00 +1.22293403E+00 
C  +2.48519491E+00 -2.46994687E+00 +1.05263445E+00 
H  +5.12105918E+00 -2.04176950E+00 +9.58652072E-01 
H  +5.11608598E+00 +2.24099910E+00 +1.06450057E+00 
C  +6.80878003E+00 +9.67097336E-02 +9.20961308E-01 
C  -5.16515673E+00 -3.06341857E-01 -2.55234916E-01 
C  -3.27647671E+00 +1.12017741E+00 +3.88557821E-01 
C  -3.07482117E+00 -1.32096952E+00 +5.22990903E-01 
C  -4.39281874E+00 -1.42619479E+00 +7.02127031E-02 
C  -4.59204171E+00 +9.51835640E-01 -6.62945228E-02 
C  -2.80424184E+00 +2.52241429E+00 +6.83112068E-01 
C  -2.36222980E+00 -2.57813601E+00 +9.56949572E-01 
H  -4.82799814E+00 -2.41884206E+00 -2.81302377E-02 
H  -5.18459952E+00 +1.84193038E+00 -2.68871266E-01 
C  -6.56458997E+00 -4.59756807E-01 -7.94796139E-01 
H  +1.82465735E+00 +2.81908805E+00 +3.60116230E-01 
H  +3.20095173E+00 +3.46765242E+00 +1.25826101E+00 
H  +1.84672717E+00 +2.73336490E+00 +2.11717600E+00 
H  +1.76806737E+00 -2.58748415E+00 +1.87021758E+00 
H  +3.21310003E+00 -3.28112444E+00 +1.13616258E+00 
H  +1.93158274E+00 -2.61845731E+00 +1.20184317E-01 
H  +7.16173495E+00 -4.46385525E-01 +3.60333663E-02 
H  +7.24841824E+00 -3.99687315E-01 +1.79516600E+00 
H  +7.21392512E+00 +1.11134920E+00 +8.74537287E-01 
H  -2.56481714E+00 -2.78282675E+00 +2.01756430E+00 
H  -1.28351299E+00 -2.52650562E+00 +8.26854065E-01 
H  -2.72304111E+00 -3.44087336E+00 +3.91127304E-01 
H  -3.14731010E+00 +3.21857921E+00 -8.73113671E-02 
H  -1.72240064E+00 +2.60975247E+00 +7.44290000E-01 
H  -3.23009886E+00 +2.86456375E+00 +1.63631060E+00 
H  -6.54449290E+00 -7.00646730E-01 -1.86602994E+00 
H  -7.14719545E+00 +4.58889461E-01 -6.77679854E-01 
53
A13 OLYP_SMDbenzene_def2TZVPP
Ru -1.29945899E-01 +1.63291017E-01 +1.55974876E+00 
C  +1.54207844E+00 -2.26913320E-02 +2.15522570E+00 
H  +2.47233272E+00 -2.15487699E-01 +1.62105063E+00 
H  +1.63670137E+00 +5.47770067E-02 +3.25659822E+00 
C  +7.99736917E-02 +6.58547684E-02 -3.69167301E-01 
H  -7.13798398E+00 +8.21149843E-01 -3.61599468E-01 
Cl -4.15432886E-01 +2.47290008E+00 +1.70757842E+00 
Cl -9.75444913E-01 -1.94916921E+00 +2.05282873E+00 
N  +1.19641468E+00 +5.64687175E-02 -1.19525146E+00 
N  -9.82719751E-01 +6.15365015E-02 -1.27220639E+00 
C  +2.60325639E+00 +2.41608194E-02 -8.61563577E-01 
C  +8.23108840E-01 +5.47311022E-02 -2.53581128E+00 
C  -5.25256759E-01 +5.94660903E-02 -2.58177754E+00 
C  -2.40285691E+00 +2.39058897E-02 -9.86761532E-01 
H  -7.14710416E+00 -9.20227727E-01 -6.95212240E-01 
H  +1.55866460E+00 +4.86741842E-02 -3.32488877E+00 
H  -1.20498283E+00 +5.95794599E-02 -3.41953937E+00 
H  -6.77736889E+00 -3.33611359E-01 +9.25696950E-01 
C  +5.36813812E+00 -4.62628255E-02 -3.65728805E-01 
C  +3.31544029E+00 +1.23605862E+00 -7.65165918E-01 
C  +3.25314616E+00 -1.22380204E+00 -7.58880926E-01 
C  +4.62993305E+00 -1.22618820E+00 -5.06445048E-01 
C  +4.69103873E+00 +1.16795247E+00 -5.08145164E-01 
C  +2.65636517E+00 +2.58098168E+00 -9.32804046E-01 
C  +2.52316197E+00 -2.53630945E+00 -8.96220102E-01 
H  +5.13770939E+00 -2.18467768E+00 -4.21200795E-01 
H  +5.24654730E+00 +2.09930971E+00 -4.23801967E-01 
C  +6.84388810E+00 -8.83339341E-02 -5.90569896E-02 
C  -5.16734689E+00 -6.91553677E-02 -4.84474346E-01 
C  -3.05399374E+00 -1.22864897E+00 -9.29838410E-01 
C  -3.12986469E+00 +1.22877897E+00 -9.07608116E-01 
C  -4.50250664E+00 +1.14910454E+00 -6.33991874E-01 
C  -4.42610994E+00 -1.24233460E+00 -6.62430571E-01 
C  -2.35504716E+00 -2.53138639E+00 -1.22712685E+00 
C  -2.53159557E+00 +2.58189098E+00 -1.19949675E+00 
H  -5.06476314E+00 +2.07664295E+00 -5.48956544E-01 
H  -4.92916899E+00 -2.20476316E+00 -5.96230211E-01 
C  -6.63458186E+00 -1.25196186E-01 -1.42932654E-01 
H  +2.16259455E+00 +2.67614058E+00 -1.90613351E+00 
H  +3.39779542E+00 +3.38033798E+00 -8.58081485E-01 
H  +1.89447562E+00 +2.75741245E+00 -1.69152175E-01 
H  +1.88000601E+00 -2.73204264E+00 -3.18393959E-02 
H  +3.23590166E+00 -3.36162743E+00 -9.69732689E-01 
H  +1.88425073E+00 -2.56681616E+00 -1.78376605E+00 
H  +7.35001441E+00 -8.79598241E-01 -6.22407743E-01 
H  +7.01645389E+00 -2.92664819E-01 +1.00598590E+00 
H  +7.33286960E+00 +8.61870204E-01 -2.92592319E-01 
H  -2.71459568E+00 +2.84827339E+00 -2.24976876E+00 
H  -1.45919706E+00 +2.62822554E+00 -1.02729232E+00 
H  -3.00140262E+00 +3.35416222E+00 -5.84547088E-01 
H  -2.89414870E+00 -3.36757812E+00 -7.74983328E-01 
H  -1.33016628E+00 -2.56072504E+00 -8.62224610E-01 
H  -2.32787498E+00 -2.70933922E+00 -2.31087681E+00 
73
A15 OLYP_SMDbenzene_def2TZVPP
Ru +9.59021704E-02 -6.31904017E-01 +1.72602004E+00 
C  -1.52404873E+00 -3.04619799E-01 +2.40292745E+00 
H  -2.39972564E+00 +1.44194583E-01 +1.93577042E+00 
H  -1.64963524E+00 -6.02722714E-01 +3.46185159E+00 
C  -6.45672437E-02 -1.17041468E-01 -1.22842192E-01 
C  -2.55578396E+00 +3.77902565E+00 -1.26182269E+00 
Cl -1.69059414E-02 -2.92242709E+00 +1.37457888E+00 
Cl +1.32143791E+00 +1.06066873E+00 +2.72013005E+00 
N  +1.03167159E+00 -6.87000290E-02 -9.71870389E-01 
N  -1.18365272E+00 +7.31049970E-02 -9.05039713E-01 
C  +2.43673931E+00 +1.31398096E-01 -6.75686534E-01 
C  +6.08955038E-01 -1.31290454E-01 -2.38171504E+00 
C  -8.27494096E-01 +3.48258457E-01 -2.31086407E+00 
C  -2.57888875E+00 +2.26229406E-01 -5.61183375E-01 
H  +6.74130336E-01 -1.16186787E+00 -2.75200238E+00 
H  +1.23757787E+00 +4.99798217E-01 -3.00970489E+00 
H  -9.25228053E-01 +1.41780722E+00 -2.53054839E+00 
H  -1.48588894E+00 -1.98493715E-01 -2.98706372E+00 
C  +5.15819177E+00 +5.66459132E-01 -1.67337971E-01 
C  +3.31916328E+00 -9.78678927E-01 -5.81246150E-01 
C  +2.94055214E+00 +1.46257013E+00 -6.22066143E-01 
C  +4.30123074E+00 +1.64419519E+00 -3.47757577E-01 
C  +4.67090067E+00 -7.25605090E-01 -3.06145952E-01 
C  +2.89745129E+00 -2.42234254E+00 -8.52184604E-01 
C  +2.10366842E+00 +2.70363018E+00 -9.38238398E-01 
H  +4.70030153E+00 +2.65165410E+00 -2.82534995E-01 
H  +5.35865970E+00 -1.55955262E+00 -2.11099662E-01 
C  -3.45539743E+00 -3.37402834E+00 -1.33049157E-01 
C  -5.31969871E+00 +5.70402071E-01 -1.01252642E-01 
C  -3.07884551E+00 +1.51680838E+00 -2.33714375E-01 
C  -3.45585607E+00 -8.83496458E-01 -6.94949067E-01 
C  -4.82076223E+00 -6.77951001E-01 -4.50696538E-01 
C  -4.45402708E+00 +1.65217757E+00 -7.05410100E-04 
C  -2.20623504E+00 +2.76972656E+00 -1.47915986E-01 
C  -2.99619775E+00 -2.27896494E+00 -1.11432871E+00 
H  -5.50850533E+00 -1.51310749E+00 -5.40409233E-01 
H  -4.85550436E+00 +2.62732217E+00 +2.57886966E-01 
H  -6.38359968E+00 +7.02121758E-01 +8.41341026E-02 
C  +3.31788030E+00 -2.85664747E+00 -2.27396942E+00 
H  +1.80933222E+00 -2.46973660E+00 -8.02214781E-01 
C  +3.43613347E+00 -3.42812003E+00 +1.81898398E-01 
C  +2.18558717E+00 +3.80605741E+00 +1.32992312E-01 
H  +1.05960662E+00 +2.39549258E+00 -9.93663409E-01 
C  +2.48578243E+00 +3.28345380E+00 -2.31848652E+00 
H  -1.17100282E+00 +2.46422987E+00 -2.98732940E-01 
C  -2.26534494E+00 +3.45172278E+00 +1.23242832E+00 
H  +6.20971782E+00 +7.34267680E-01 +5.57151614E-02 
H  -1.90563686E+00 -2.28600059E+00 -1.10599604E+00 
C  -3.45222008E+00 -2.62243467E+00 -2.54804841E+00 
H  +4.40819593E+00 -2.89396531E+00 -2.37497168E+00 
H  +2.94188602E+00 -2.17696460E+00 -3.04450794E+00 
H  +2.92982151E+00 -3.85838247E+00 -2.49363774E+00 
H  +4.51730518E+00 -3.57604660E+00 +9.24009335E-02 
H  +2.96358390E+00 -4.40433203E+00 +2.96192013E-02 
H  +3.22076222E+00 -3.11604234E+00 +1.20649146E+00 
H  +3.18931271E+00 +4.23658437E+00 +2.07441629E-01 
H  +1.90497043E+00 +3.43095420E+00 +1.11852950E+00 
H  +1.50409668E+00 +4.62499147E+00 -1.25163694E-01 
H  +3.50199951E+00 +3.69181119E+00 -2.31302489E+00 
H  +1.80503062E+00 +4.09901705E+00 -2.59008093E+00 
H  +2.44250619E+00 +2.53361933E+00 -3.11459578E+00 
H  -1.97452394E+00 +2.76906974E+00 +2.03469787E+00 
H  -3.26456565E+00 +3.83710952E+00 +1.46002784E+00 
H  -1.57361724E+00 +4.30098250E+00 +1.25844962E+00 
H  -2.52797424E+00 +3.32133699E+00 -2.25590774E+00 
H  -1.84352956E+00 +4.61209884E+00 -1.25628487E+00 
H  -3.55638991E+00 +4.20283416E+00 -1.12581617E+00 
H  -4.54316395E+00 -2.69128762E+00 -2.61989195E+00 
H  -3.03946937E+00 -3.59101640E+00 -2.85353764E+00 
H  -3.12317179E+00 -1.87612397E+00 -3.27782296E+00 
H  -3.18367545E+00 -3.13098836E+00 +8.96681444E-01 
H  -2.97445422E+00 -4.32537045E+00 -3.85167394E-01 
H  -4.53775617E+00 -3.53583200E+00 -1.71774335E-01 
37
A37 OLYP_SMDbenzene_def2TZVPP
Ru -1.39901456E-01 -1.08261193E+00 +9.65194377E-01 
C  +1.41086743E+00 -1.06515311E+00 +1.85521854E+00 
H  +1.59297774E+00 -1.94092636E+00 +2.50558556E+00 
H  +2.16919404E+00 -2.80465569E-01 +1.90536202E+00 
C  +8.53307658E-02 +4.95698326E-01 -8.53207764E-02 
H  -6.14259225E+00 -5.52054343E-02 -7.46164394E-01 
Cl -1.51710574E+00 -1.89190776E-01 +2.60280512E+00 
Cl +1.44993932E-01 -2.67933971E+00 -7.14931288E-01 
N  +1.22485587E+00 +1.18491157E+00 -4.50011121E-01 
N  -9.76125631E-01 +1.22573051E+00 -5.68888917E-01 
C  +2.58876798E+00 +7.97445509E-01 -3.87682420E-01 
C  +8.98359027E-01 +2.53792192E+00 -9.38994186E-01 
C  -5.43000216E-01 +2.37150075E+00 -1.38557249E+00 
C  -2.34990654E+00 +8.48622352E-01 -5.89076474E-01 
H  +1.56688335E+00 +2.82282441E+00 -1.75323659E+00 
H  +9.86684837E-01 +3.27291085E+00 -1.28317005E-01 
H  -1.14972523E+00 +3.25499339E+00 -1.18159697E+00 
H  -6.27587228E-01 +2.12219871E+00 -2.45264624E+00 
C  +5.33571889E+00 +1.43477326E-01 -3.75203480E-01 
C  +3.02780751E+00 -3.81313050E-01 -1.00499867E+00 
C  +3.51438669E+00 +1.66165738E+00 +2.19328487E-01 
C  +4.85871318E+00 +1.31264284E+00 +2.05093777E-01 
C  +4.38390765E+00 -6.79893166E-01 -9.68412390E-01 
H  +2.33779551E+00 -1.05321215E+00 -1.49776995E+00 
H  +3.20627062E+00 +2.57494476E+00 +7.15137651E-01 
F  +5.74624806E+00 +2.14674370E+00 +7.96395860E-01 
F  +4.80734069E+00 -1.81880898E+00 -1.56152608E+00 
H  +6.39013916E+00 -1.08858332E-01 -3.72859609E-01 
C  -5.08887168E+00 +1.97532818E-01 -7.06766129E-01 
C  -2.75269119E+00 -3.56697302E-01 -1.17472619E+00 
C  -3.30174427E+00 +1.74318735E+00 -8.12569739E-02 
C  -4.64256437E+00 +1.39502005E+00 -1.56082091E-01 
C  -4.11166489E+00 -6.55427188E-01 -1.20288952E+00 
H  -3.01080585E+00 +2.66919988E+00 +4.00846079E-01 
H  -2.04026994E+00 -1.04524112E+00 -1.61111357E+00 
F  -5.56180087E+00 +2.25180140E+00 +3.44852830E-01 
F  -4.50198557E+00 -1.82192163E+00 -1.76297678E+00 
19
As2 OLYP_SMDbenzene_def2TZVPP
As -1.12139766E-01 +7.59241765E-02 -1.25150384E+00 
Ru +5.42685115E-02 +4.63172512E-02 +1.05857999E+00 
C  +2.66008427E-01 -1.65896250E+00 -2.07636546E+00 
Cl -1.90401658E+00 -1.13593488E+00 +1.45378663E+00 
Cl +2.36037022E+00 -1.29158215E-01 +1.08502294E+00 
C  -3.33439957E-01 +1.78201677E+00 +1.27680079E+00 
H  -3.32894353E-01 +2.13421481E+00 +2.32607614E+00 
H  -5.75180801E-01 +2.55359476E+00 +5.34942647E-01 
C  +1.11900559E+00 +1.28713240E+00 -2.17308379E+00 
C  -1.85512596E+00 +5.65462773E-01 -1.99493148E+00 
H  -2.60341196E+00 -1.50492578E-01 -1.65104906E+00 
H  -1.79992808E+00 +5.54188592E-01 -3.08726698E+00 
H  -2.13017609E+00 +1.56495318E+00 -1.65130914E+00 
H  +9.60886155E-01 +2.30782686E+00 -1.81848249E+00 
H  +9.40251996E-01 +1.23972292E+00 -3.25103980E+00 
H  +2.14389362E+00 +9.86386870E-01 -1.95000477E+00 
H  -4.55233431E-01 -2.39245697E+00 -1.70907767E+00 
H  +1.27522147E+00 -1.97078484E+00 -1.79904975E+00 
H  +1.89040996E-01 -1.57395138E+00 -3.16404491E+00 
8
CO OLYP_SMDbenzene_def2TZVPP
C  +6.66610574E-02 +3.15485423E-02 +1.50919262E+00 
Ru +6.43920846E-02 +1.44158493E-02 -2.55112450E-01 
Cl -5.01684062E-01 -2.19363437E+00 -5.66905474E-01 
C  +1.86587555E+00 -2.37195479E-02 -3.33222276E-01 
Cl -6.23489449E-01 +2.21098512E+00 -4.37739499E-01 
H  +2.27269606E+00 -3.87823322E-02 -1.35686767E+00 
H  +2.58108393E+00 -6.49367912E-02 +4.91652751E-01 
O  +9.44648287E-02 +6.41235304E-02 +2.66820200E+00 
15
H3 OLYP_SMDbenzene_def2TZVPP
N  +1.10413430E-01 -6.66883461E-02 +1.12726998E+00 
Ru +6.13449215E-02 -9.83061263E-02 -8.50695930E-01 
H  -6.25530537E-01 -1.04321976E+00 +4.03899576E+00 
Cl -2.22169355E-01 -2.41155606E+00 -1.06648469E+00 
Cl -8.93522983E-01 +2.01724306E+00 -9.51076459E-01 
C  +1.81607310E+00 +1.44441309E-01 -1.05971984E+00 
H  +2.55956985E+00 +2.04223228E-01 -2.52067092E-01 
H  +2.21596510E+00 +2.24873682E-01 -2.08723820E+00 
C  +6.29215116E-01 +9.46989438E-01 +1.91768596E+00 
C  -4.43702738E-01 -9.61482212E-01 +1.95250111E+00 
N  -2.90975669E-01 -5.46021597E-01 +3.22618788E+00 
H  -9.24024750E-01 -1.87822405E+00 +1.65518729E+00 
H  +1.11048140E+00 +1.81055997E+00 +1.49004763E+00 
H  +6.14772801E-01 +1.18153922E+00 +4.14111480E+00 
C  +3.83090317E-01 +6.49628245E-01 +3.23109181E+00 
22
NC1 OLYP_SMDbenzene_def2TZVPP
C  +4.14932837E-01 +9.51574315E-02 +4.71395416E-02 
Ru +2.21732712E+00 +6.80020645E-02 +5.81449523E-02 
Cl +2.41183032E+00 -2.02163423E+00 -9.04119474E-01 
C  +2.31802931E+00 -2.32317072E-01 +1.82608221E+00 
Cl +2.48939063E+00 +2.36049301E+00 -1.61103963E-01 
H  +3.34229523E+00 -3.18276315E-01 +2.22640513E+00 
H  +1.49854378E+00 -3.37093835E-01 +2.54265760E+00 
N  -7.68240656E-01 +1.13478559E-01 +6.10216415E-02 
C  -2.14076009E+00 +7.34158713E-02 +3.69006494E-02 
C  -4.95879573E+00 -7.72940370E-03 -1.22771470E-03 
C  -2.88001503E+00 +1.26586356E+00 +1.05755844E-01 
C  -2.80760907E+00 -1.15862604E+00 -5.01891145E-02 
C  -4.19880491E+00 -1.18535449E+00 -6.70487753E-02 
C  -4.26898678E+00 +1.21293018E+00 +8.58147051E-02 
H  -2.35774028E+00 +2.21563003E+00 +1.74045758E-01 
H  -2.23105346E+00 -2.07744837E+00 -1.02710115E-01 
H  -4.70300534E+00 -2.14673193E+00 -1.33132612E-01 
H  -4.82941262E+00 +2.14380338E+00 +1.39837564E-01 
C  -6.46408071E+00 -4.37867517E-02 -4.54393453E-02 
H  -6.85115257E+00 -1.04211812E+00 +1.76992335E-01 
H  -6.83366305E+00 +2.38251508E-01 -1.04038382E+00 
H  -6.90372896E+00 +6.59690981E-01 +6.69757004E-01 
10
P16 OLYP_SMDbenzene_def2TZVPP
P  -1.16786849E-01 -9.99188718E-02 -1.32368660E+00 
Ru -3.28601424E-02 +2.73683700E-02 +7.50140244E-01 
Cl +2.18256860E+00 -5.67609222E-01 +1.01274695E+00 
C  -9.62364368E-01 -1.50127327E+00 +9.68690911E-01 
Cl -1.57060181E+00 +1.73434833E+00 +9.85255352E-01 
H  -1.12032799E+00 -1.75767840E+00 +2.03057562E+00 
H  -1.38492153E+00 -2.19759559E+00 +2.39461314E-01 
F  +5.53098321E-01 -1.33011726E+00 -2.02923587E+00 
F  +5.16498295E-01 +1.05804741E+00 -2.16912535E+00 
F  -1.52380252E+00 -1.83671505E-01 -2.01202256E+00 
37
P4 OLYP_SMDbenzene_def2TZVPP
P  -6.45377167E-01 -1.70044132E-01 +3.99252085E-01 
Ru +1.20529825E+00 +8.06445542E-02 -8.23415446E-01 
Cl +2.60901551E-01 -6.14874053E-01 -2.82826738E+00 
C  +2.13770343E+00 -1.29365227E+00 -1.45486693E-01 
Cl +2.26735184E+00 +1.96597368E+00 +2.22095160E-03 
H  +3.11759415E+00 -1.48542418E+00 -6.21374999E-01 
H  +1.88993434E+00 -1.96529870E+00 +6.82138430E-01 
C  -4.33696797E-01 -3.48089818E-01 +2.28223737E+00 
C  -1.63077400E+00 -1.72945383E+00 -9.09089168E-02 
C  -1.71646824E+00 +1.33034528E+00 -9.83367987E-02 
C  -3.24379624E+00 +1.17334140E+00 -1.55569492E-01 
H  -1.38526618E+00 +1.43649608E+00 -1.13935582E+00 
C  -1.33714262E+00 +2.63013380E+00 +6.28923763E-01 
C  -2.86504594E+00 -2.09152347E+00 +7.54963581E-01 
C  -7.59538006E-01 -2.98789470E+00 -2.32492052E-01 
H  -1.96869962E+00 -1.45747816E+00 -1.09676787E+00 
C  -1.65331666E+00 +3.72543057E-02 +3.14155653E+00 
C  +8.29798401E-01 +2.88704859E-01 +2.87612831E+00 
H  -3.09667848E-01 -1.43664907E+00 +2.35574831E+00 
H  -3.65872391E+00 +2.08155863E+00 -6.10109498E-01 
H  -3.69809347E+00 +1.07502881E+00 +8.33492055E-01 
H  -3.56485247E+00 +3.34925350E-01 -7.76453199E-01 
H  -1.73575324E+00 +3.47842553E+00 +5.95939658E-02 
H  -2.59832485E-01 +2.77461830E+00 +7.10671254E-01 
H  -1.77341135E+00 +2.68262432E+00 +1.62905049E+00 
H  -3.41964973E+00 -2.87722356E+00 +2.27025749E-01 
H  -3.55827465E+00 -1.26843452E+00 +9.18030078E-01 
H  -2.58579339E+00 -2.50329060E+00 +1.72890053E+00 
H  -1.38241404E+00 -3.79810996E+00 -6.30236719E-01 
H  -3.69858364E-01 -3.33206770E+00 +7.31382868E-01 
H  +7.42332713E-02 -2.85038064E+00 -9.18359452E-01 
H  -2.60764863E+00 -3.10165149E-01 +2.75026709E+00 
H  -1.71713214E+00 +1.11806145E+00 +3.28411800E+00 
H  -1.53160822E+00 -4.08339094E-01 +4.13668482E+00 
H  +7.86364349E-01 +1.37988027E+00 +2.86309623E+00 
H  +1.74063995E+00 -1.35762500E-02 +2.36064307E+00 
H  +9.17515870E-01 -2.46467566E-02 +3.92410881E+00 
40
P8 OLYP_SMDbenzene_def2TZVPP
P  +1.99717774E-01 +2.15502487E-02 +7.44304788E-02 
Ru -1.92042066E+00 -5.50317491E-01 -9.46970472E-02 
Cl -2.83834547E+00 +7.81246430E-01 +1.55761999E+00 
C  -1.72300550E+00 -2.18276032E+00 +6.26616243E-01 
Cl -2.04672556E+00 -8.99987531E-01 -2.39526051E+00 
H  -8.19398475E-01 -2.68356907E+00 +9.88096115E-01 
H  -2.65338777E+00 -2.77512120E+00 +7.02638203E-01 
C  +7.63557308E-01 +6.34681405E-01 +1.72871497E+00 
C  +5.63569513E-01 +1.40851798E+00 -1.08711032E+00 
C  +1.42847085E+00 -1.31117827E+00 -3.22580531E-01 
C  +1.66498836E+00 +1.46791790E+00 +4.26044655E+00 
C  +1.60488627E+00 +1.75058895E+00 +1.85690630E+00 
C  +3.78817194E-01 -5.55189421E-02 +2.88908513E+00 
C  +8.29248018E-01 +3.55669979E-01 +4.14241734E+00 
C  +2.04924879E+00 +2.16374884E+00 +3.11474573E+00 
H  +1.92244486E+00 +2.30388469E+00 +9.80217127E-01 
H  -2.85900980E-01 -9.09782858E-01 +2.82164416E+00 
H  +5.16312543E-01 -1.89959674E-01 +5.02956943E+00 
H  +2.69805167E+00 +3.03318464E+00 +3.19299043E+00 
H  +2.00937529E+00 +1.79260914E+00 +5.23961319E+00 
C  +3.28045026E+00 -3.33329019E+00 -9.63814780E-01 
C  +2.63071936E+00 -1.43581958E+00 +3.93357033E-01 
C  +1.16897952E+00 -2.21803335E+00 -1.36338109E+00 
C  +2.08974718E+00 -3.21612684E+00 -1.68221112E+00 
C  +3.54694169E+00 -2.43949663E+00 +7.33780434E-02 
H  +2.86239509E+00 -7.56102125E-01 +1.20490808E+00 
H  +2.46874273E-01 -2.14658889E+00 -1.92804979E+00 
H  +1.86788350E+00 -3.90704193E+00 -2.49231246E+00 
H  +4.47013610E+00 -2.52019368E+00 +6.42681002E-01 
H  +3.99313516E+00 -4.11772834E+00 -1.20786082E+00 
C  +9.84352115E-01 +3.54176363E+00 -2.86815745E+00 
C  -2.12019864E-01 +2.57813979E+00 -9.98628321E-01 
C  +1.54782708E+00 +1.32192894E+00 -2.08196856E+00 
C  +1.75461675E+00 +2.38329481E+00 -2.96525828E+00 
C  +1.58406690E-03 +3.63608705E+00 -1.88048143E+00 
H  -9.82556876E-01 +2.67059055E+00 -2.39026188E-01 
H  +2.15724819E+00 +4.30481929E-01 -2.17702306E+00 
H  +2.52133038E+00 +2.29832319E+00 -3.73199778E+00 
H  -6.06239707E-01 +4.53391576E+00 -1.79675365E+00 
H  +1.14539174E+00 +4.36529106E+00 -3.55990234E+00 
