# Supplementary material for: Automated de Novo Design of Olefin Metathesis Catalysts: Computational and Experimental Analysis of a Simple Thermodynamic Design Criterion
Source: J Chem Inf Model. 2024 Jan 10;64(2):412–24. doi: 10.1021/acs.jcim.3c01649 (PMC10806812; doi:10.1021/acs.jcim.3c01649)
Supplement: Supplementary file 3 — ci3c01649_si_003.zip [file ci3c01649_si_003.zip]

Archive with 2 entries (2 files):
- compounds.csv
- __MACOSX/._compounds.csv
