# Supplementary material for: Automated de Novo Design of Olefin Metathesis Catalysts: Computational and Experimental Analysis of a Simple Thermodynamic Design Criterion
Source: J Chem Inf Model. 2024 Jan 10;64(2):412–24. doi: 10.1021/acs.jcim.3c01649 (PMC10806812; doi:10.1021/acs.jcim.3c01649)
Supplement: Supplementary file 3 — ci3c01649_si_003.zip [file ci3c01649_si_003.zip › compounds.csv]

Compound	Smile
CH2O_PR2	[H]C(=O)[H]
PMe3_PR2	[H]C(P(C([H])([H])[H])C([H])([H])[H])([H])[H]
etene_PR2	[H]C(=C([H])[H])[H]
water_PR2	[H]O[H]
Ru8_7_CH2O_PR2	[H]C(=[O][Ru]1(=C([H])[H])(Cl)(Cl)[O]=C(c2c(N3[C]1N(c1c(C(=O)C([H])([H])[H])c([H])c(c(c1C(C(C(C([H])([H])[H])([H])[H])([H])[H])([H])[H])[H])[H])[C@]([C@@]3([H])C(C([H])([H])[H])(C([H])([H])[H])C([H])([H])[H])([H])C(C([H])([H])[H])(C([H])([H])[H])C([H])([H])[H])c(c(c(c2[H])[H])[H])C(C(C(C([H])([H])[H])([H])[H])([H])[H])([H])[H])C([H])([H])[H])[H]
Ru8_7_H2O_PR2	[H]c1c([H])c([H])c2c(c1C(C(C(C([H])([H])[H])([H])[H])([H])[H])([H])[H])N1[C](N([C@]([C@@]1([H])C(C([H])([H])[H])(C([H])([H])[H])C([H])([H])[H])([H])C(C([H])([H])[H])(C([H])([H])[H])C([H])([H])[H])c1c(c([H])c(c(c1C(C(C(C([H])([H])[H])([H])[H])([H])[H])([H])[H])[H])[H])C(=O)C([H])([H])[H])[Ru](=C([H])[H])([O]=C2C([H])([H])[H])(Cl)(Cl)[O]([H])[H]
Ru8_7_PMe3_PR2	[H]c1c([H])c([H])c(c(c1C(=O)C([H])([H])[H])N1[C]2N([C@]([C@@]1([H])C(C([H])([H])[H])(C([H])([H])[H])C([H])([H])[H])([H])C(C([H])([H])[H])(C([H])([H])[H])C([H])([H])[H])c1c(C(=[O][Ru]2(=C([H])[H])(Cl)(Cl)[P](C([H])([H])[H])(C([H])([H])[H])C([H])([H])[H])C([H])([H])[H])c([H])c(c(c1C(C(C(C([H])([H])[H])([H])[H])([H])[H])([H])[H])[H])[H])C(C(C(C([H])([H])[H])([H])[H])([H])[H])([H])[H]
Ru9_7_PR2	[H]c1c([H])c(c(c(c1[H])C(C(C(C([H])([H])[H])([H])[H])([H])[H])([H])[H])N1[C@H](N([C@]([C@@]1([H])C(C([H])([H])[H])(C([H])([H])[H])C([H])([H])[H])([H])C(C([H])([H])[H])(C([H])([H])[H])C([H])([H])[H])c1c(c([H])c(c(c1C(C(C(C([H])([H])[H])([H])[H])([H])[H])([H])[H])[H])[H])C(=O)C([H])([H])[H])[Ru]1(Cl)(Cl)C([H])([H])C(C1([H])[H])([H])[H])C(=O)C([H])([H])[H]
Ru8_8_CH2O_PR2	[H]C(=[O][Ru]1(=C([H])[H])(Cl)(Cl)[O]=C(OC([H])([H])[H])c2c(N3[C]1N(c1c(C(=O)OC([H])([H])[H])c([H])c(c(c1C(=O)OC([H])([H])[H])[H])[H])[C@]([C@@]3([H])C(C([H])([H])[H])(C([H])([H])[H])C([H])([H])[H])([H])C(C([H])([H])[H])(C([H])([H])[H])C([H])([H])[H])c(C(=O)OC([H])([H])[H])c(c(c2[H])[H])[H])[H]
Ru8_8_H2O_PR2	[H]c1c([H])c(C(=O)OC([H])([H])[H])c(c(c1[H])C(=O)OC([H])([H])[H])N1[C](N([C@]([C@@]1([H])C(C([H])([H])[H])(C([H])([H])[H])C([H])([H])[H])([H])C(C([H])([H])[H])(C([H])([H])[H])C([H])([H])[H])c1c(C(=O)OC([H])([H])[H])c([H])c(c(c1C(=O)OC([H])([H])[H])[H])[H])[Ru](=C([H])[H])([O]([H])[H])(Cl)Cl
Ru8_8_PMe3_PR2	[H]c1c([H])c(C(=O)OC([H])([H])[H])c(c(c1[H])C(=O)OC([H])([H])[H])N1[C]2N([C@]([C@@]1([H])C(C([H])([H])[H])(C([H])([H])[H])C([H])([H])[H])([H])C(C([H])([H])[H])(C([H])([H])[H])C([H])([H])[H])c1c(C(=O)OC([H])([H])[H])c([H])c(c(c1C(=[O][Ru]2(=C([H])[H])(Cl)(Cl)[P](C([H])([H])[H])(C([H])([H])[H])C([H])([H])[H])OC([H])([H])[H])[H])[H]
Ru9_8_PR2	[H]c1c([H])c(C(=O)OC([H])([H])[H])c(c(c1[H])C(=O)OC([H])([H])[H])N1[C@H](N([C@]([C@@]1([H])C(C([H])([H])[H])(C([H])([H])[H])C([H])([H])[H])([H])C(C([H])([H])[H])(C([H])([H])[H])C([H])([H])[H])c1c(C(=O)OC([H])([H])[H])c([H])c(c(c1C(=O)OC([H])([H])[H])[H])[H])[Ru]1(Cl)(Cl)C([H])([H])C(C1([H])[H])([H])[H]
Ru8_9_CH2O_PR2	[H]C(=[O][Ru](=C([H])[H])([C]1N(c2c(c([H])c(c(c2C([H])([H])[H])[H])C([H])([H])[H])C([H])([H])[H])[C@]([C@@](N1c1c(c([H])c(c(c1C([H])([H])[H])[H])C([H])([H])[H])C([H])([H])[H])([H])C(C([H])([H])[H])(C([H])([H])[H])C([H])([H])[H])([H])C(C([H])([H])[H])(C([H])([H])[H])C([H])([H])[H])(Cl)Cl)[H]
Ru8_9_H2O_PR2	[H]c1c(c(N2[C](N([C@]([C@@]2([H])C(C([H])([H])[H])(C([H])([H])[H])C([H])([H])[H])([H])C(C([H])([H])[H])(C([H])([H])[H])C([H])([H])[H])c2c(c([H])c(c(c2C([H])([H])[H])[H])C([H])([H])[H])C([H])([H])[H])[Ru](=C([H])[H])([O]([H])[H])(Cl)Cl)c(c(c1C([H])([H])[H])[H])C([H])([H])[H])C([H])([H])[H]
Ru8_9_PMe3_PR2	[H]c1c(c([H])c(c(c1C([H])([H])[H])N1[C](N([C@]([C@@]1([H])C(C([H])([H])[H])(C([H])([H])[H])C([H])([H])[H])([H])C(C([H])([H])[H])(C([H])([H])[H])C([H])([H])[H])c1c(c([H])c(c(c1C([H])([H])[H])[H])C([H])([H])[H])C([H])([H])[H])[Ru](=C([H])[H])([P](C([H])([H])[H])(C([H])([H])[H])C([H])([H])[H])(Cl)Cl)C([H])([H])[H])C([H])([H])[H]
Ru9_9_PR2	[H]c1c(c(N2[C@H](N([C@]([C@@]2([H])C(C([H])([H])[H])(C([H])([H])[H])C([H])([H])[H])([H])C(C([H])([H])[H])(C([H])([H])[H])C([H])([H])[H])c2c(c([H])c(c(c2C([H])([H])[H])[H])C([H])([H])[H])C([H])([H])[H])[Ru]2(Cl)(Cl)C([H])([H])C(C2([H])[H])([H])[H])c(c(c1C([H])([H])[H])[H])C([H])([H])[H])C([H])([H])[H]
Ru8_10_CH2O_PR2	[H]C(=[O][Ru](=C([H])[H])([C]1N(c2c([H])c([H])c(c(c2C(C([H])([H])[H])(C([H])([H])[H])[H])[H])N(C([H])([H])[H])C([H])([H])[H])C(C(N1c1c([H])c([H])c(c(c1C(C([H])([H])[H])(C([H])([H])[H])[H])[H])N(C([H])([H])[H])C([H])([H])[H])(C(C([H])([H])[H])([H])[H])C(C([H])([H])[H])([H])[H])(C(C([H])([H])[H])([H])[H])C(C([H])([H])[H])([H])[H])(Cl)Cl)[H]
Ru8_10_H2O_PR2	[H]c1c([H])c(c(c(c1N(C([H])([H])[H])C([H])([H])[H])[H])C(C([H])([H])[H])(C([H])([H])[H])[H])N1[C](N(C(C1(C(C([H])([H])[H])([H])[H])C(C([H])([H])[H])([H])[H])(C(C([H])([H])[H])([H])[H])C(C([H])([H])[H])([H])[H])c1c([H])c([H])c(c(c1C(C([H])([H])[H])(C([H])([H])[H])[H])[H])N(C([H])([H])[H])C([H])([H])[H])[Ru](=C([H])[H])([O]([H])[H])(Cl)Cl
Ru8_10_PMe3_PR2	[H]c1c([H])c(c(c(c1N(C([H])([H])[H])C([H])([H])[H])[H])C(C([H])([H])[H])(C([H])([H])[H])[H])N1[C](N(C(C1(C(C([H])([H])[H])([H])[H])C(C([H])([H])[H])([H])[H])(C(C([H])([H])[H])([H])[H])C(C([H])([H])[H])([H])[H])c1c([H])c([H])c(c(c1C(C([H])([H])[H])(C([H])([H])[H])[H])[H])N(C([H])([H])[H])C([H])([H])[H])[Ru](=C([H])[H])([P](C([H])([H])[H])(C([H])([H])[H])C([H])([H])[H])(Cl)Cl
Ru9_10_PR2	[H]c1c([H])c(c(c(c1N(C([H])([H])[H])C([H])([H])[H])[H])C(C([H])([H])[H])(C([H])([H])[H])[H])N1C(N(C(C1(C(C([H])([H])[H])([H])[H])C(C([H])([H])[H])([H])[H])(C(C([H])([H])[H])([H])[H])C(C([H])([H])[H])([H])[H])c1c([H])c([H])c(c(c1C(C([H])([H])[H])(C([H])([H])[H])[H])[H])N(C([H])([H])[H])C([H])([H])[H])[Ru]1(Cl)(Cl)C([H])([H])C(C1([H])[H])([H])[H]
Ru8_19_CH2O_PR2	[H]C(=[O][Ru](=C([H])[H])([C]1N(c2c([H])c([H])c(c(c2C(C([H])([H])[H])(C([H])([H])[H])[H])[H])C([H])([H])[H])C(C(N1c1c([H])c([H])c(c(c1C(C([H])([H])[H])(C([H])([H])[H])[H])[H])C([H])([H])[H])(C(C([H])([H])[H])([H])[H])C(C([H])([H])[H])([H])[H])(C(C([H])([H])[H])([H])[H])C(C([H])([H])[H])([H])[H])(Cl)Cl)[H]
Ru8_19_H2O_PR2	[H]c1c([H])c(c(c(c1C([H])([H])[H])[H])C(C([H])([H])[H])(C([H])([H])[H])[H])N1[C](N(C(C1(C(C([H])([H])[H])([H])[H])C(C([H])([H])[H])([H])[H])(C(C([H])([H])[H])([H])[H])C(C([H])([H])[H])([H])[H])c1c([H])c([H])c(c(c1C(C([H])([H])[H])(C([H])([H])[H])[H])[H])C([H])([H])[H])[Ru](=C([H])[H])([O]([H])[H])(Cl)Cl
Ru8_19_PMe3_PR2	[H]c1c([H])c(c(c(c1C([H])([H])[H])[H])C(C([H])([H])[H])(C([H])([H])[H])[H])N1[C](N(C(C1(C(C([H])([H])[H])([H])[H])C(C([H])([H])[H])([H])[H])(C(C([H])([H])[H])([H])[H])C(C([H])([H])[H])([H])[H])c1c([H])c([H])c(c(c1C(C([H])([H])[H])(C([H])([H])[H])[H])[H])C([H])([H])[H])[Ru](=C([H])[H])([P](C([H])([H])[H])(C([H])([H])[H])C([H])([H])[H])(Cl)Cl
Ru9_19_PR2	[H]c1c([H])c(c(c(c1C([H])([H])[H])[H])C(C([H])([H])[H])(C([H])([H])[H])[H])N1C(N(C(C1(C(C([H])([H])[H])([H])[H])C(C([H])([H])[H])([H])[H])(C(C([H])([H])[H])([H])[H])C(C([H])([H])[H])([H])[H])c1c([H])c([H])c(c(c1C(C([H])([H])[H])(C([H])([H])[H])[H])[H])C([H])([H])[H])[Ru]1(Cl)(Cl)C([H])([H])C(C1([H])[H])([H])[H]
Ru8_20_CH2O_PR2	[H]C(=[O][Ru](=C([H])[H])([C]1N(c2c(c([H])c(c(c2C([H])([H])[H])[H])C(=O)OC([H])([H])[H])C([H])([H])[H])[C@]([C@@](N1c1c(c([H])c(c(c1C([H])([H])[H])[H])C(=O)OC([H])([H])[H])C([H])([H])[H])([H])C(C([H])([H])[H])(C([H])([H])[H])C([H])([H])[H])([H])C(C([H])([H])[H])(C([H])([H])[H])C([H])([H])[H])(Cl)Cl)[H]
Ru8_20_H2O_PR2	O=C(c1c([H])c(c(c(c1[H])C([H])([H])[H])N1[C](N([C@]([C@@]1([H])C(C([H])([H])[H])(C([H])([H])[H])C([H])([H])[H])([H])C(C([H])([H])[H])(C([H])([H])[H])C([H])([H])[H])c1c(c([H])c(c(c1C([H])([H])[H])[H])C(=O)OC([H])([H])[H])C([H])([H])[H])[Ru](=C([H])[H])([O]([H])[H])(Cl)Cl)C([H])([H])[H])OC([H])([H])[H]
Ru8_20_PMe3_PR2	O=C(c1c([H])c(c(c(c1[H])C([H])([H])[H])N1[C](N([C@]([C@@]1([H])C(C([H])([H])[H])(C([H])([H])[H])C([H])([H])[H])([H])C(C([H])([H])[H])(C([H])([H])[H])C([H])([H])[H])c1c(c([H])c(c(c1C([H])([H])[H])[H])C(=O)OC([H])([H])[H])C([H])([H])[H])[Ru](=C([H])[H])([P](C([H])([H])[H])(C([H])([H])[H])C([H])([H])[H])(Cl)Cl)C([H])([H])[H])OC([H])([H])[H]
Ru9_20_PR2	O=C(c1c([H])c(c(c(c1[H])C([H])([H])[H])N1[C@H](N([C@]([C@@]1([H])C(C([H])([H])[H])(C([H])([H])[H])C([H])([H])[H])([H])C(C([H])([H])[H])(C([H])([H])[H])C([H])([H])[H])c1c(c([H])c(c(c1C([H])([H])[H])[H])C(=O)OC([H])([H])[H])C([H])([H])[H])[Ru]1(Cl)(Cl)C([H])([H])C(C1([H])[H])([H])[H])C([H])([H])[H])OC([H])([H])[H]
Ru8_21_CH2O_PR2	[H]C(=[O][Ru](=C([H])[H])([C]1N(c2c([H])c([H])c(c(c2C([H])([H])[H])[H])C(=O)OC([H])([H])[H])[C@]([C@@](N1c1c([H])c([H])c(c(c1C([H])([H])[H])[H])C(=O)OC([H])([H])[H])([H])C(C([H])([H])[H])(C([H])([H])[H])C([H])([H])[H])([H])C(C([H])([H])[H])(C([H])([H])[H])C([H])([H])[H])(Cl)Cl)[H]
Ru8_21_H2O_PR2	O=C(c1c([H])c([H])c(c(c1[H])C([H])([H])[H])N1[C](N([C@]([C@@]1([H])C(C([H])([H])[H])(C([H])([H])[H])C([H])([H])[H])([H])C(C([H])([H])[H])(C([H])([H])[H])C([H])([H])[H])c1c([H])c([H])c(c(c1C([H])([H])[H])[H])C(=O)OC([H])([H])[H])[Ru](=C([H])[H])([O]([H])[H])(Cl)Cl)OC([H])([H])[H]
Ru8_21_PMe3_PR2	O=C(c1c([H])c([H])c(c(c1[H])C([H])([H])[H])N1[C](N([C@]([C@@]1([H])C(C([H])([H])[H])(C([H])([H])[H])C([H])([H])[H])([H])C(C([H])([H])[H])(C([H])([H])[H])C([H])([H])[H])c1c([H])c([H])c(c(c1C([H])([H])[H])[H])C(=O)OC([H])([H])[H])[Ru](=C([H])[H])([P](C([H])([H])[H])(C([H])([H])[H])C([H])([H])[H])(Cl)Cl)OC([H])([H])[H]
Ru9_21_PR2	O=C(c1c([H])c([H])c(c(c1[H])C([H])([H])[H])N1[C@H](N([C@]([C@@]1([H])C(C([H])([H])[H])(C([H])([H])[H])C([H])([H])[H])([H])C(C([H])([H])[H])(C([H])([H])[H])C([H])([H])[H])c1c([H])c([H])c(c(c1C([H])([H])[H])[H])C(=O)OC([H])([H])[H])[Ru]1(Cl)(Cl)C([H])([H])C(C1([H])[H])([H])[H])OC([H])([H])[H]
Ru8_22_CH2O_PR2	[H]C(=[O][Ru](=C([H])[H])([C]1N(c2c(c([H])c(c(c2C([H])([H])[H])[H])C(C([H])([H])[H])(C([H])([H])[H])C([H])([H])[H])C([H])([H])[H])[C@]([C@@](N1c1c(c([H])c(c(c1C([H])([H])[H])[H])C(C([H])([H])[H])(C([H])([H])[H])C([H])([H])[H])C([H])([H])[H])([H])C(C([H])([H])[H])(C([H])([H])[H])C([H])([H])[H])([H])C(C([H])([H])[H])(C([H])([H])[H])C([H])([H])[H])(Cl)Cl)[H]
Ru8_22_H2O_PR2	[H]c1c(c(N2[C](N([C@]([C@@]2([H])C(C([H])([H])[H])(C([H])([H])[H])C([H])([H])[H])([H])C(C([H])([H])[H])(C([H])([H])[H])C([H])([H])[H])c2c(c([H])c(c(c2C([H])([H])[H])[H])C(C([H])([H])[H])(C([H])([H])[H])C([H])([H])[H])C([H])([H])[H])[Ru](=C([H])[H])([O]([H])[H])(Cl)Cl)c(c(c1C(C([H])([H])[H])(C([H])([H])[H])C([H])([H])[H])[H])C([H])([H])[H])C([H])([H])[H]
Ru8_22_PMe3_PR2	[H]c1c(c(c(c(c1C(C([H])([H])[H])(C([H])([H])[H])C([H])([H])[H])[H])C([H])([H])[H])N1[C](N([C@]([C@@]1([H])C(C([H])([H])[H])(C([H])([H])[H])C([H])([H])[H])([H])C(C([H])([H])[H])(C([H])([H])[H])C([H])([H])[H])c1c(c([H])c(c(c1C([H])([H])[H])[H])C(C([H])([H])[H])(C([H])([H])[H])C([H])([H])[H])C([H])([H])[H])[Ru](=C([H])[H])([P](C([H])([H])[H])(C([H])([H])[H])C([H])([H])[H])(Cl)Cl)C([H])([H])[H]
Ru9_22_PR2	[H]c1c(c(N2[C@H](N([C@]([C@@]2([H])C(C([H])([H])[H])(C([H])([H])[H])C([H])([H])[H])([H])C(C([H])([H])[H])(C([H])([H])[H])C([H])([H])[H])c2c(c([H])c(c(c2C([H])([H])[H])[H])C(C([H])([H])[H])(C([H])([H])[H])C([H])([H])[H])C([H])([H])[H])[Ru]2(Cl)(Cl)C([H])([H])C(C2([H])[H])([H])[H])c(c(c1C(C([H])([H])[H])(C([H])([H])[H])C([H])([H])[H])[H])C([H])([H])[H])C([H])([H])[H]
Ru8_23_CH2O_PR2	[H]C(=[O][Ru]1(=C([H])[H])(Cl)(Cl)[O]=C(OC([H])([H])[H])c2c(N3[C]1N(c1c(C(=O)OC([H])([H])[H])c([H])c(c(c1C([H])([H])[H])[H])C([H])([H])[H])[C@]([C@@]3([H])C(C([H])([H])[H])(C([H])([H])[H])C([H])([H])[H])([H])C(C([H])([H])[H])(C([H])([H])[H])C([H])([H])[H])c(c(c(c2[H])C([H])([H])[H])[H])C([H])([H])[H])[H]
Ru8_23_H2O_PR2	O=C(c1c([H])c(c(c(c1N1[C](N([C@]([C@@]1([H])C(C([H])([H])[H])(C([H])([H])[H])C([H])([H])[H])([H])C(C([H])([H])[H])(C([H])([H])[H])C([H])([H])[H])c1c(C(=O)OC([H])([H])[H])c([H])c(c(c1C([H])([H])[H])[H])C([H])([H])[H])[Ru](=C([H])[H])([O]([H])[H])(Cl)Cl)C([H])([H])[H])[H])C([H])([H])[H])OC([H])([H])[H]
Ru8_23_PMe3_PR2	O=C(c1c([H])c(c(c(c1N1[C]2N([C@]([C@@]1([H])C(C([H])([H])[H])(C([H])([H])[H])C([H])([H])[H])([H])C(C([H])([H])[H])(C([H])([H])[H])C([H])([H])[H])c1c(C(=[O][Ru]2(=C([H])[H])(Cl)(Cl)[P](C([H])([H])[H])(C([H])([H])[H])C([H])([H])[H])OC([H])([H])[H])c([H])c(c(c1C([H])([H])[H])[H])C([H])([H])[H])C([H])([H])[H])[H])C([H])([H])[H])OC([H])([H])[H]
Ru9_23_PR2	O=C(c1c([H])c(c(c(c1N1[C@H](N([C@]([C@@]1([H])C(C([H])([H])[H])(C([H])([H])[H])C([H])([H])[H])([H])C(C([H])([H])[H])(C([H])([H])[H])C([H])([H])[H])c1c(C(=O)OC([H])([H])[H])c([H])c(c(c1C([H])([H])[H])[H])C([H])([H])[H])[Ru]1(Cl)(Cl)C([H])([H])C(C1([H])[H])([H])[H])C([H])([H])[H])[H])C([H])([H])[H])OC([H])([H])[H]
pyridine	[H]c1c([H])nc(c(c1[H])[H])[H]
styrene	[H]C(=C(c1c([H])c([H])c(c(c1[H])[H])[H])[H])[H]
propene	[H]C(=C([H])[H])C([H])([H])[H]
ethylene	[H]C(=C([H])[H])[H]
Ru12_9	[H]C1=C([H])C(=N(C(=C1[H])[H])[Ru](=C(c1c([H])c([H])c(c(c1[H])[H])[H])[H])([C]1N(c2c(c([H])c(c(c2C([H])([H])[H])[H])C([H])([H])[H])C([H])([H])[H])[C@]([C@@](N1c1c(c([H])c(c(c1C([H])([H])[H])[H])C([H])([H])[H])C([H])([H])[H])([H])C(C([H])([H])[H])(C([H])([H])[H])C([H])([H])[H])([H])C(C([H])([H])[H])(C([H])([H])[H])C([H])([H])[H])(Cl)Cl)[H]
Ru12_11	[H]C1=C([H])C(=N(C(=C1[H])[H])[Ru](=C(c1c([H])c([H])c(c(c1[H])[H])[H])[H])([C]1N(c2c(c([H])c(c(c2C([H])([H])[H])[H])C([H])([H])[H])C([H])([H])[H])C(C(N1c1c(c([H])c(c(c1C([H])([H])[H])[H])C([H])([H])[H])C([H])([H])[H])([H])[H])([H])[H])(Cl)Cl)[H]
Ru13_9	[H]c1c([H])c([H])c(c(c1C(=[Ru]([C]1N(c2c(c([H])c(c(c2C([H])([H])[H])[H])C([H])([H])[H])C([H])([H])[H])[C@]([C@@](N1c1c(c([H])c(c(c1C([H])([H])[H])[H])C([H])([H])[H])C([H])([H])[H])([H])C(C([H])([H])[H])(C([H])([H])[H])C([H])([H])[H])([H])C(C([H])([H])[H])(C([H])([H])[H])C([H])([H])[H])(Cl)Cl)[H])[H])[H]
Ru13_11	[H]c1c([H])c([H])c(c(c1C(=[Ru]([C]1N(c2c(c([H])c(c(c2C([H])([H])[H])[H])C([H])([H])[H])C([H])([H])[H])C(C(N1c1c(c([H])c(c(c1C([H])([H])[H])[H])C([H])([H])[H])C([H])([H])[H])([H])[H])([H])[H])(Cl)Cl)[H])[H])[H]
Ru19_9	[H]c1c(c([H])c(c(c1C([H])([H])[H])N1[C](N([C@]([C@@]1([H])C(C([H])([H])[H])(C([H])([H])[H])C([H])([H])[H])([H])C(C([H])([H])[H])(C([H])([H])[H])C([H])([H])[H])c1c(c([H])c(c(c1C([H])([H])[H])[H])C([H])([H])[H])C([H])([H])[H])[Ru]1(=C(C([H])([H])[H])[H])(Cl)(Cl)[C@@](C1([H])[H])([H])C([H])([H])[H])C([H])([H])[H])C([H])([H])[H]
Ru19_11	[H]c1c(c([H])c(c(c1C([H])([H])[H])N1[C](N(C(C1([H])[H])([H])[H])c1c(c([H])c(c(c1C([H])([H])[H])[H])C([H])([H])[H])C([H])([H])[H])[Ru]1(=C(C([H])([H])[H])[H])(Cl)(Cl)[C@@](C1([H])[H])([H])C([H])([H])[H])C([H])([H])[H])C([H])([H])[H]
Ru20_9	[H]c1c(c([H])c(c(c1C([H])([H])[H])N1[C](N([C@]([C@@]1([H])C(C([H])([H])[H])(C([H])([H])[H])C([H])([H])[H])([H])C(C([H])([H])[H])(C([H])([H])[H])C([H])([H])[H])c1c(c([H])c(c(c1C([H])([H])[H])[H])C([H])([H])[H])C([H])([H])[H])[Ru]1(Cl)(Cl)C([H])([H])[C@]([C@@]1([H])C([H])([H])[H])([H])C([H])([H])[H])C([H])([H])[H])C([H])([H])[H]
Ru20_11	[H]c1c(c([H])c(c(c1C([H])([H])[H])N1[C](N(C(C1([H])[H])([H])[H])c1c(c([H])c(c(c1C([H])([H])[H])[H])C([H])([H])[H])C([H])([H])[H])[Ru]1(Cl)(Cl)C([H])([H])[C@@]([C@]1([H])C([H])([H])[H])([H])C([H])([H])[H])C([H])([H])[H])C([H])([H])[H]
Ru21_9	[H]c1c(c([H])c(c(c1C([H])([H])[H])N1[C](N([C@]([C@@]1([H])C(C([H])([H])[H])(C([H])([H])[H])C([H])([H])[H])([H])C(C([H])([H])[H])(C([H])([H])[H])C([H])([H])[H])c1c(c([H])c(c(c1C([H])([H])[H])[H])C([H])([H])[H])C([H])([H])[H])[Ru]1(=C([H])[H])(Cl)(Cl)[C@]([C@@]1([H])C([H])([H])[H])([H])C([H])([H])[H])C([H])([H])[H])C([H])([H])[H]
Ru21_11	[H]c1c(c(N2[C](N(C(C2([H])[H])([H])[H])c2c(c([H])c(c(c2C([H])([H])[H])[H])C([H])([H])[H])C([H])([H])[H])[Ru]2(=C([H])[H])(Cl)(Cl)[C@]([C@@]2([H])C([H])([H])[H])([H])C([H])([H])[H])c(c(c1C([H])([H])[H])[H])C([H])([H])[H])C([H])([H])[H]
Ru9_9	[H]c1c(c(N2[C@H](N([C@]([C@@]2([H])C(C([H])([H])[H])(C([H])([H])[H])C([H])([H])[H])([H])C(C([H])([H])[H])(C([H])([H])[H])C([H])([H])[H])c2c(c([H])c(c(c2C([H])([H])[H])[H])C([H])([H])[H])C([H])([H])[H])[Ru]2(Cl)(Cl)C([H])([H])C(C2([H])[H])([H])[H])c(c(c1C([H])([H])[H])[H])C([H])([H])[H])C([H])([H])[H]
Ru9_11	[H]c1c(c(N2[C](N(C(C2([H])[H])([H])[H])c2c(c([H])c(c(c2C([H])([H])[H])[H])C([H])([H])[H])C([H])([H])[H])[Ru]2(Cl)(Cl)C([H])([H])C(C2([H])[H])([H])[H])c(c(c1C([H])([H])[H])[H])C([H])([H])[H])C([H])([H])[H]
Ru10_9A	[H]c1c(c(N2[C](N([C@]([C@@]2([H])C(C([H])([H])[H])(C([H])([H])[H])C([H])([H])[H])([H])C(C([H])([H])[H])(C([H])([H])[H])C([H])([H])[H])c2c(c([H])c(c(c2C([H])([H])[H])[H])C([H])([H])[H])C([H])([H])[H])[Ru]2(=C([H])[H])(Cl)(Cl)C(C2([H])[H])([H])[H])c(c(c1C([H])([H])[H])[H])C([H])([H])[H])C([H])([H])[H]
Ru10_9B	[H]c1c(c(N2[C@H](N([C@]([C@@]2([H])C(C([H])([H])[H])(C([H])([H])[H])C([H])([H])[H])([H])C(C([H])([H])[H])(C([H])([H])[H])C([H])([H])[H])c2c(c([H])c(c(c2C([H])([H])[H])[H])C([H])([H])[H])C([H])([H])[H])[Ru]2(=C([H])[H])(Cl)(Cl)C(C2([H])[H])([H])[H])c(c(c1C([H])([H])[H])[H])C([H])([H])[H])C([H])([H])[H]
Ru10_11	[H]c1c(c(N2C(N(C(C2([H])[H])([H])[H])c2c(c([H])c(c(c2C([H])([H])[H])[H])C([H])([H])[H])C([H])([H])[H])[Ru]2(=C([H])[H])(Cl)(Cl)C(C2([H])[H])([H])[H])c(c(c1C([H])([H])[H])[H])C([H])([H])[H])C([H])([H])[H]
9	[H]c1c(c(N2[C]N([C@]([C@@]2([H])C(C([H])([H])[H])(C([H])([H])[H])C([H])([H])[H])([H])C(C([H])([H])[H])(C([H])([H])[H])C([H])([H])[H])c2c(c([H])c(c(c2C([H])([H])[H])[H])C([H])([H])[H])C([H])([H])[H])c(c(c1C([H])([H])[H])[H])C([H])([H])[H])C([H])([H])[H]
11	[H]c1c(c(N2[C]N(C(C2([H])[H])([H])[H])c2c(c([H])c(c(c2C([H])([H])[H])[H])C([H])([H])[H])C([H])([H])[H])c(c(c1C([H])([H])[H])[H])C([H])([H])[H])C([H])([H])[H]
Ru26	[H]C1=C([H])C(=N(C(=C1[H])[H])[Ru](=C(c1c([H])c([H])c(c(c1[H])[H])[H])[H])(Cl)Cl)[H]
